# Supplementary material for: Obesity defined molecular endotypes in the synovium of patients with osteoarthritis provides a rationale for therapeutic targeting of fibroblast subsets
Source: Clin Transl Med. 2023 Apr 3;13(4):e1232. doi: 10.1002/ctm2.1232 (PMC10068310; doi:10.1002/ctm2.1232)
Supplement: Supplementary file 2 — Supporting Information [file CTM2-13-e1232-s002.xlsx]

## Sheet: Table S1 - Obesity DEGs
Gene	NWvOB.txt_Difference	NWvOB.txt_p-value
FSBP	4.40393	0.000429916
AC025164.1	4.29172	0.00305222
B3GNT2	4.03942	0.000867594
INHBB	4.02876	0.00183114
CCSAP	3.94057	0.00129214
EXOC2	3.85691	0.00475544
DNAH5	3.75976	0.00103889
TBC1D25	3.69258	0.00473134
CCDC152	3.66949	0.00876611
AC141586.1	3.66314	0.00151165
PIK3R4	3.60732	0.000652249
DOK6	3.5796	0.00535668
KMT2D	3.54448	0.000977711
CASP1	3.54207	0.00897367
GTPBP1	3.47563	0.00458546
ZBTB16	3.46175	0.00390961
RINT1	3.41443	0.00177308
SAP130	3.39935	0.00646482
SLC2A6	3.35416	0.0196673
LRCH1	3.3479	0.00547875
MAP3K11	3.33973	0.00584967
CDC6	3.32869	0.0185908
SLF1	3.32361	0.0113546
AC008969.1	3.2133	0.018514
MTHFD2L	3.18101	0.00687609
PRECSIT	3.16757	0.0305325
PBLD	3.15022	0.0127246
TMEM160	3.13807	0.0178305
VRK3	3.13784	0.00330661
ZNF573	3.13653	0.0080871
CDKN3	3.09862	0.0118277
ELF3	3.08256	0.027762
AC122129.1	3.07992	0.0129562
LRRC23	3.0676	0.00789405
PTGS2	3.0531	0.0323923
RAC2	3.04802	0.0199882
SMUG1	3.04289	0.00234809
CHRDL2	3.04102	0.0069103
CTBS	3.03671	0.00903383
HHIPL1	3.02822	0.0251377
ATF7IP2	3.02814	0.0135591
ZNF576	3.02315	0.0182995
MAP3K4	3.01772	0.0154463
MARCHF9	3.00638	0.0253341
ZNF75D	3.00462	0.0112502
C1orf109	2.9875	0.0050038
TLCD3A	2.9867	0.010648
OCEL1	2.93767	0.0385127
DUSP18	2.93254	0.00596549
KIF2C	2.92913	0.0434978
AP4S1	2.92444	0.0268871
SEMA6D	2.91653	0.0217594
LY6K	2.88876	0.0115019
AC016065.1	2.88188	0.0160832
GRIA1	2.88084	0.0424117
FASTKD3	2.86777	0.0121337
TTN	2.86074	0.0115347
ZNF699	2.86015	0.0465107
GNAI1	2.8584	0.0104991
DHX33	2.85142	0.0171903
ROGDI	2.84522	0.0433991
STAG3L1	2.83789	0.0130046
SPEG	2.82358	0.00789845
DCAF4	2.81492	0.0278607
ATG4A	2.79651	0.0366339
B4GALT3	2.79201	0.00570231
PIGA	2.78789	0.0422456
ALOX12-AS1	2.77679	0.0286258
TRMU	2.77513	0.0293812
THNSL1	2.7711	0.0285009
MTMR10	2.76409	0.0260011
MINDY4	2.76348	0.0277856
PSPN	2.75391	0.0414449
DAAM2	2.74784	0.0279201
DUSP2	2.74762	0.0210107
CNKSR3	2.71471	0.0457848
EFHB	2.71346	0.0232644
SP2-AS1	2.68109	0.0458027
AC025048.6	2.67358	0.0206312
CACNA1C	2.67241	0.0245559
ZMAT5	2.65329	0.0126207
ZSCAN5A	2.65251	0.0463378
DEDD2	2.64523	0.0430445
STARD4	2.64174	0.0151297
AL139241.1	2.63772	0.0437744
ZC3H8	2.63176	0.00856229
ARHGAP32	2.62753	0.0489891
MYEF2	2.61102	0.0280463
GIT1	2.6069	0.027254
DNASE1L1	2.59757	0.0274003
MAP3K2-DT	2.59727	0.0268519
MED25	2.56063	0.0261418
ZNF570	2.55019	0.0320639
C9orf72	2.54255	0.00592562
HACD2	2.539	0.027959
ZNF600	2.52979	0.0434326
TCAIM	2.52741	0.0439334
C5orf46	2.49495	0.0374077
CTC1	2.4945	0.0473149
HMGN1P36	2.49047	0.00688015
ZNF670	2.45881	0.0312405
GALNT11	2.45605	0.0167411
ZSWIM8	2.45387	0.0383481
ZNF260	2.45328	0.0328872
PABPN1	2.44809	0.0459239
NDUFAF6	2.4373	0.0443961
FCGR3A	2.43337	0.0219943
SLC22A4	2.41173	0.0487679
PLEKHH2	2.3862	0.02822
PABPC1P4	2.38135	0.00994196
PEX6	2.37441	0.0364296
NUFIP1P1	2.36952	0.0325708
AGK	2.36164	0.0193299
SLC4A8	2.35932	0.0365905
ZNF317	2.35711	0.00776413
PRELID1P1	2.33203	0.0155893
LIPT2	2.324	0.0393271
USP13	2.32049	0.00671439
AC005410.2	2.319	0.0303515
ASAH2	2.31168	0.0211982
TRNP1	2.31166	0.0322492
KLHDC1	2.30987	0.025584
RRP9	2.30329	0.0486594
SPG11	2.26289	0.0220872
ARL6IP6	2.25656	0.0433248
HERPUD2	2.2549	0.0229897
LGALS9	2.24124	0.0155381
SERBP1P6	2.2282	0.0295533
FP565260.6	2.20527	0.0415351
AC092117.2	2.16273	0.0265891
ZNF865	2.14809	0.0325702
EMX2	2.13427	0.00978071
CRYZ	2.10735	0.0285453
ZNF514	2.10377	0.0338923
RALGDS	2.09871	0.0416623
DOCK2	2.09731	0.0105921
AGRN	2.07927	0.0407863
NAXD	2.0745	0.0416081
LAMA5	2.05408	0.021624
UBFD1	2.0508	0.0324856
SOS2	2.04914	0.02384
AHCTF1P1	2.03905	0.0196324
GRK2	2.03099	0.023973
LINC02447	2.02776	0.0456892
B4GALT7	2.02548	0.00483677
AGBL2	2.0183	0.0206827
ERCC8	2.00763	0.0338543
DDR1	1.98004	0.0390648
MET	1.97919	0.0331991
TUBGCP5	1.97383	0.034611
FKBP1B	1.97317	0.0186117
RABIF	1.97291	0.0447118
AC025165.5	1.96692	0.0318695
BOLA2-SMG1P6	1.96644	0.0430272
SPOPL	1.93191	0.0366975
FAM66C	1.9087	0.0233102
PARG	1.90493	0.048801
NMB	1.90327	0.0308474
CROCCP2	1.899	0.0330693
CYB5D2	1.89382	0.0422454
HIRA	1.87755	0.0483796
DDX39B	1.87192	0.0111761
LINC01719	1.86345	0.0272925
EFHD1	1.84872	0.0446401
AC125807.2	1.84315	0.0446816
EEF1A1P14	1.84145	0.00233678
ERV3-1	1.82934	0.0439293
AL138756.1	1.82826	0.0265456
AC145676.1	1.81046	0.0419965
RIOK2	1.80309	0.0347183
RN7SL674P	1.7935	0.0464406
SMG1P1	1.76154	0.0419485
TTC21A	1.74072	0.0287452
ZNF736	1.72899	0.0467313
AL162578.1	1.71116	0.0486123
TMEM132A	1.69697	0.0410122
HNRNPA1P4	1.69395	0.0340684
CREB3	1.68434	0.0396937
RNU4-2	1.67948	0.038681
HLA-DQA1	1.66322	0.0495487
AC011773.1	1.6586	0.0493853
RNF180	1.58363	0.0441021
OPA1	1.52799	0.0468635
AC009065.4	1.51112	0.0453257
PDK3	1.50721	0.0318488
PSPC1	-1.52052	0.0422119
UBE2S	-1.58558	0.0194855
NAB1	-1.58874	0.0259547
RNU6-37P	-1.59751	0.0202096
RNU6-11P	-1.60805	0.0218867
LIFR	-1.61224	0.0326208
BAG1	-1.61549	0.0154434
ADAM9	-1.64868	0.0466136
SPC25	-1.71713	0.0484839
SNX29	-1.7271	0.041047
CFAP70	-1.7344	0.0462597
IFITM3P6	-1.73845	0.042417
RBM4	-1.74526	0.0440135
SH2B1	-1.74935	0.0189076
PSMG1	-1.76775	0.0455471
WDR46	-1.78565	0.0407243
DVL2	-1.78881	0.041696
NCAM1	-1.80532	0.0459755
FAM66B	-1.81722	0.0472018
GRIPAP1	-1.83026	0.0388537
ZFP30	-1.83327	0.0105745
BTG2	-1.83947	0.0323706
RNASEH2B	-1.87146	0.0300164
KHDC4	-1.87593	0.027585
AC007950.2	-1.87998	0.0491204
LRRC61	-1.90173	0.0247372
AL357054.4	-1.92892	0.0398367
FABP3	-1.94759	0.0374428
PLK4	-1.9564	0.0277251
AC027290.2	-1.96396	0.0296517
DIRC1	-1.97131	0.0395684
ARL17A	-1.98032	0.0213692
FBXL13	-1.98081	0.0427607
PHF1	-1.99528	0.0365393
AC233968.1	-1.99789	0.0282365
ABHD14A-ACY1	-2.00364	0.0419658
DHX8	-2.00545	0.0364668
CCDC93	-2.00986	0.0384454
ANGEL1	-2.01936	0.0366306
RAD54B	-2.03232	0.0189327
PDCD6	-2.03754	0.0368908
P2RY11	-2.08148	0.0297833
DOK5	-2.10482	0.0493265
TBCK	-2.10633	0.00908616
TFEB	-2.11084	0.0359657
BTD	-2.11371	0.0363021
DEFB1	-2.11797	0.0411208
PALM	-2.1215	0.00472431
AC079848.1	-2.1227	0.0313614
AP000254.2	-2.12495	0.0367474
CTNNBL1	-2.12755	0.0244371
BX470102.2	-2.13443	0.0457078
LPCAT4	-2.14641	0.046412
PNKD	-2.15472	0.0412708
AP1S1	-2.16316	0.0172087
NIPA1	-2.17057	0.0151627
ST6GALNAC5	-2.18523	0.0233066
ARL17B	-2.19241	0.0165565
EDEM2	-2.20828	0.0276043
FNBP1P1	-2.224	0.0488125
ALKBH1	-2.23157	0.0328521
RAB40B	-2.23258	0.0420452
POMT2	-2.25775	0.0367262
DGKZ	-2.26006	0.0273424
GIGYF1	-2.26858	0.0173999
ASTN2	-2.27341	0.0381232
AC004951.1	-2.28193	0.0317004
AC093752.1	-2.28633	0.045871
CSRNP2	-2.30225	0.0370071
GCFC2	-2.30349	0.039834
PAXIP1-AS1	-2.32032	0.0305632
SRXN1	-2.32066	0.0251105
TTC32	-2.32608	0.0212433
SLC25A14	-2.33051	0.0445262
LACTB2	-2.33298	0.0390588
PIP5K1C	-2.33757	0.0139429
TOMM5	-2.34008	0.0297304
ZNF337	-2.34232	0.0256806
UTP15	-2.34252	0.0489014
GULP1	-2.34389	0.014764
AC060780.1	-2.35203	0.0368915
CUL9	-2.35913	0.00957647
TK2	-2.37168	0.0212042
AL928654.4	-2.37618	0.0270737
ARHGAP27P1-BPTFP1-KPNA2P3	-2.3771	0.0218651
LEO1	-2.38494	0.0104966
AC074183.2	-2.38699	0.0200319
DCLK1	-2.38909	0.0458732
CRAT	-2.39331	0.0178299
DNAJC1	-2.397	0.0126034
AL513175.2	-2.4129	0.00543946
SPTLC3	-2.41546	0.0366386
ZNF808	-2.42133	0.0393259
TTC9	-2.43005	0.0137793
NINL	-2.43278	0.0232973
GLB1L	-2.4331	0.0454924
LINC00886	-2.44762	0.0182788
NXT2	-2.44883	0.0389534
RBPMS2	-2.46247	0.0496216
CRISPLD1	-2.46478	0.00845431
MTERF1	-2.49449	0.0432857
KLF16	-2.49455	0.034727
SLC25A46	-2.49532	0.0286553
BTBD2	-2.49647	0.0177449
PRELID3B	-2.50642	0.0295664
ANKRD65	-2.5129	0.0255126
CTIF	-2.52301	0.00568826
TBC1D9	-2.53073	0.0126588
EMILIN2	-2.541	0.0495985
SLC41A2	-2.5453	0.0398183
STAG3L4	-2.54781	0.0448785
TRMT112P6	-2.54781	0.0145238
NAMPTP1	-2.54813	0.0163468
AKTIP	-2.5547	0.0311168
UBE2V1	-2.55594	0.0374469
PYCR3	-2.55811	0.0288525
CHD1L	-2.56265	0.020885
AGBL5	-2.56665	0.0064697
CTH	-2.57907	0.0355008
ARHGAP24	-2.58098	0.0418507
GLI2	-2.59583	0.0410416
AC018647.2	-2.59867	0.0203954
INPP5A	-2.59979	0.0350969
RMND1	-2.60632	0.0272089
C4orf33	-2.60808	0.0297382
GPR1	-2.61579	0.04154
NRIP2	-2.62859	0.0102415
CCR10	-2.63174	0.0495772
UBXN2B	-2.63362	0.0409381
SLC5A6	-2.63584	0.0393711
AC027702.1	-2.6369	0.029527
TESK1	-2.63963	0.0362031
SULT1A3	-2.64607	0.0354474
SLC13A3	-2.6473	0.015703
ARHGAP20	-2.65353	0.0315634
TARBP1	-2.66069	0.0333833
SLC25A26	-2.66423	0.0188784
CAVIN2	-2.6684	0.048092
PTPRD	-2.68525	0.0492815
EIF3LP2	-2.68911	0.00373926
MICALL1	-2.69458	0.0453265
LTB4R	-2.69527	0.0411383
NOL10	-2.69809	0.0195081
ZNF879	-2.70252	0.0211233
ZNF408	-2.70822	0.005293
SNAPC4	-2.71246	0.0248017
BBS9	-2.72138	0.0470188
NAGA	-2.74801	0.0334877
BRPF1	-2.74916	0.0297554
SDR42E2	-2.75879	0.0448132
CHST11	-2.7617	0.02899
ANKRD13D	-2.76953	0.0378773
DMAC2L	-2.7704	0.0172839
MGME1	-2.77564	0.043104
LRRC8C	-2.78133	0.0474325
SIAE	-2.78476	0.042822
NRBF2	-2.79784	0.00331868
MARCHF3	-2.81301	0.0173386
AL354811.1	-2.82847	0.0321226
ZNF780A	-2.83271	0.0355167
SMYD3	-2.83605	0.0101032
NCAPD3	-2.83902	0.0282462
ALAS1	-2.84555	0.0183426
RGS2	-2.86088	0.00136243
STARD4-AS1	-2.87931	0.0269012
ZFPM2	-2.88202	0.016153
LYPLAL1	-2.89987	0.045085
FAP	-2.90337	0.0297108
MOAP1	-2.90509	0.0104075
CHKB-DT	-2.9177	0.00579899
RNF40	-2.92773	0.0400333
TMEM35A	-2.93716	0.0247525
FAM83G	-2.94245	0.0281934
DDX11	-2.94772	0.0167673
CDA	-2.95022	0.0364601
MTFR1	-2.96489	0.0102093
MX2	-2.96515	0.0464775
AC093673.1	-2.98237	0.0128711
AC145124.1	-2.99099	0.00279479
RPAIN	-3.00268	0.0110426
LRMDA	-3.00433	0.0105083
SUOX	-3.02569	0.00536407
ERMP1	-3.03303	0.0361077
GPR180	-3.04398	0.0274772
ZNF777	-3.04606	0.00572754
AC015712.2	-3.05609	0.00700432
MINDY1	-3.05737	0.0210916
VPS37B	-3.06459	0.0227981
WDR25	-3.0827	0.011176
NPEPPSP1	-3.08305	0.00173249
DPH7	-3.08331	0.0161378
TRIP13	-3.10373	0.0105398
CPS1	-3.12027	0.0113608
WWOX	-3.15025	0.0073901
PCDHGA10	-3.15324	0.0205356
ZNF582-AS1	-3.16728	0.0118746
EIF4ENIF1	-3.16909	0.0106975
POLRMT	-3.1953	0.0141607
ZBTB34	-3.20958	0.00961617
ULBP3	-3.21181	0.0274079
BEST1	-3.21369	0.00692283
NCK1-DT	-3.21717	0.00233069
AC118344.2	-3.22457	0.00420898
ZSCAN20	-3.25056	0.0071416
ZNF689	-3.30327	0.012127
DCP2	-3.30506	0.000826958
RHOU	-3.32305	0.0100882
COQ3	-3.34432	0.00494344
PTN	-3.37818	0.0295301
CNNM4	-3.42765	0.00707976
LINC00899	-3.42837	0.00136544
SLC7A8	-3.44814	0.00581106
AMIGO2	-3.44933	0.00675983
PAMR1	-3.48565	0.00861027
STXBP5-AS1	-3.51739	0.00807707
ZKSCAN7	-3.54863	0.00616704
CAPN10	-3.5661	0.00126622
MASTL	-3.58287	0.00744347
PQBP1	-3.59947	0.00356064
AP006621.3	-3.65422	0.00383937
TEX26-AS1	-3.65505	0.00522366
PPIB	-3.7179	0.00138631
GRAMD1A	-3.7494	0.00055636
PIGV	-3.76489	0.00110962
CIPC	-3.82788	0.00212736
NSMCE2	-3.85186	0.00264771
HAUS3	-3.85757	0.000208519
VIT	-3.88223	0.00653658
PALB2	-4.13356	0.00288369
ELOVL3	-4.14367	0.000822757
PRRC2B	-4.65562	0.000195743

## Sheet: Table S2 - Loading DEGs
Gene	LB_vs_NLB_Difference	LB_vs_NLB_p-value
TBX5-AS1	-6.45537	1.04e-07
DMD	-5.34165	0.000151893
PRDM16	-5.12565	0.000724583
SNX30	-5.10234	0.00035215
SCN3A	-4.86577	0.00206878
NFKBID	-4.65489	0.000994773
SERPINA5	-4.6461	0.000272978
CILP2	-4.61083	0.0216424
TBX5	-4.57424	0.00687643
FLJ20021	-4.5613	0.000969881
TMEM198B	-4.39526	0.000512657
INO80C	-4.32019	0.00233832
ETFBKMT	-4.25419	0.00374025
VWA8	-4.23839	0.00312824
CCDC22	-4.22463	0.00243497
OLFM2	-4.22097	0.00689693
NRN1	-4.19811	0.000549819
PGF	-4.18744	0.000119083
DUSP4	-4.15122	0.027465
HOXA5	-4.09706	0.00586417
MED14	-4.04666	0.00715296
SOX6	-4.02496	0.00956531
RFXANK	-3.95571	0.000599198
BOK	-3.94838	0.00282266
FAM107A	-3.92536	0.00452504
IKZF2	-3.91242	0.00480381
TMEM30B	-3.89706	0.0248375
RGS4	-3.87887	0.0321891
PPP1R13L	-3.85592	0.0113125
PLEKHG2	-3.78789	0.0131729
LINC00680	-3.77714	0.00384644
VPS9D1	-3.7728	0.00977446
GPM6B	-3.76444	0.0284201
HGF	-3.74341	0.0219164
ZNF420	-3.72179	0.00872361
PQBP1	-3.7161	0.0107883
ZNF747	-3.70973	0.010764
GLIS1	-3.69526	0.0044763
SIRT6	-3.64299	0.00703218
ZBTB37	-3.63954	0.0117517
ETV7	-3.62082	0.002939
AGT	-3.59805	0.0135623
GDPD5	-3.58236	0.0154587
IRX6	-3.55843	0.00238445
HOXD11	-3.55109	0.0120486
TMEM267	-3.54499	0.0212836
AL109918.1	-3.54491	0.0237303
HOXA11	-3.53642	0.0197094
ZNF34	-3.51329	0.00337421
AC069307.1	-3.50924	4.79e-05
AC097376.3	-3.49696	0.0312013
EFCAB13	-3.4772	0.0242602
INSYN2B	-3.45745	0.000985139
SHROOM3	-3.45645	0.0241691
AL604028.1	-3.4531	0.0282303
GDF10	-3.45186	0.0113037
CCSAP	-3.42397	0.0220537
KRT17	-3.41813	0.0084603
PSMD10	-3.41463	0.0495907
ZSCAN12	-3.4094	0.00863497
SNRK	-3.40227	0.0258819
ERI2	-3.40076	0.0109088
ALG1	-3.37163	0.00871892
CDAN1	-3.36128	0.0241258
GAREM1	-3.35506	0.0323594
SLC9A5	-3.35233	0.00359746
PUS3	-3.34835	0.0252734
CIAO3	-3.31776	0.030211
NETO2	-3.30559	0.048604
RNASEH1-AS1	-3.28889	0.0234808
AP3B2	-3.26909	0.00098052
AC011603.2	-3.26889	0.0234255
FZD4	-3.26781	0.0249657
SHLD3	-3.26764	0.0192343
IRF2-DT	-3.25919	0.0289619
ZNF439	-3.25346	0.0109562
ZNF783	-3.25143	0.00273686
CA9	-3.24476	5.11e-06
AADAT	-3.2391	0.0113249
LY6K	-3.23757	0.01464
DDX10P2	-3.23708	4.65e-06
ZNF229	-3.22958	0.034836
FDX2	-3.22752	0.0447438
CACNA2D3	-3.22421	0.038722
PRELID3A	-3.20837	0.0204464
AL160153.1	-3.20652	0.00899582
LMO7-AS1	-3.20117	0.0138525
ATP6V0D1	-3.18304	0.0194241
NUDT4B	-3.18161	0.0128376
HECTD4	-3.18104	0.0276322
CERS6	-3.17542	0.0364576
URGCP	-3.17359	0.0476398
NT5DC2	-3.1556	0.0258064
AP001107.9	-3.14869	0.01933
NPR2	-3.14151	0.00841407
C16orf87	-3.13412	0.0446246
PAQR3	-3.11084	0.0390937
DNAJA4	-3.10945	0.034714
F2RL2	-3.10799	0.00131857
CCDC30	-3.10779	0.0423598
SATB2	-3.10282	0.0286501
ACADSB	-3.09569	0.0362704
FGGY	-3.09552	0.030159
LIPE-AS1	-3.09421	0.0293305
AC011447.3	-3.09204	0.0120124
ILF3-DT	-3.09028	0.0310914
EFHD1	-3.08716	0.00203253
AC102953.2	-3.08416	0.0169058
SAMD12	-3.08135	0.0394837
POLR3E	-3.07621	0.0285389
DHX34	-3.06036	0.0290954
PLCD1	-3.06027	0.036295
ADAMTSL5	-3.05816	0.0427007
CARD9	-3.05762	0.00695897
PPP1R37	-3.04914	0.0329499
AC099778.1	-3.04367	0.0356272
TLCD1	-3.03958	0.0296088
ZNF181	-3.0352	0.009288
PUS10	-3.03482	0.0165993
PRMT7	-3.02249	0.0295119
AL139385.1	-3.01596	0.0205635
AC092279.1	-3.01587	0.0184829
C10orf88B	-2.99934	0.00139299
DNM3	-2.99823	0.00885569
SPDYE10P	-2.99669	0.000249182
SCARF2	-2.98841	0.0329516
STK11	-2.98543	0.0163911
ST8SIA1	-2.9674	0.0452484
METTL3	-2.96401	0.0234924
SRSF6P2	-2.95929	0.023706
ACBD6	-2.95533	0.0408991
SH3BP5L	-2.94172	0.0368115
PRRT2	-2.93578	0.0101442
FAM214B	-2.9293	0.046384
FGFR2	-2.9292	0.02363
SNX21	-2.92911	0.0366765
SARS2	-2.92653	0.0316226
GDF5	-2.91797	0.0450914
RBP4	-2.91224	0.0328392
SAMD11	-2.90996	0.0277082
AC132219.2	-2.88987	0.00715242
AP006545.1	-2.88385	0.00919196
HHLA3	-2.88154	0.0325603
ZNHIT2	-2.86579	0.0485938
OLMALINC	-2.85924	0.0325698
AC108519.1	-2.85589	0.00245001
C20orf96	-2.85008	0.0366209
LY75	-2.84317	0.0018502
TOP1MT	-2.81608	0.034075
STK3	-2.80975	0.0259831
SPDYE9	-2.8073	0.00229137
SYNDIG1	-2.80724	0.0427498
AL022162.1	-2.80651	0.0412295
CCDC58P3	-2.79898	0.0384754
CCDC58P1	-2.7979	0.0339417
AC079848.1	-2.79392	0.0124912
CCDC110	-2.78437	0.0120395
AL162231.1	-2.77897	0.0272218
AC092368.3	-2.77583	0.021123
H2AC20	-2.77374	0.0192514
TRAF7	-2.76013	0.0440509
AC011939.1	-2.7601	0.0189145
AC027281.1	-2.75366	0.00142322
COA6	-2.75189	0.0487503
AC005476.2	-2.75117	0.037337
MRPS28	-2.7445	0.0134072
PUS7	-2.74376	0.0326698
RINL	-2.74318	0.0217153
CNOT6	-2.72944	0.0445158
SDCBP2-AS1	-2.72473	0.0185972
APOC1	-2.72154	0.0206375
CCDC3	-2.69299	0.043564
TIGD5	-2.69228	0.0447938
ELP4	-2.6816	0.0316509
ADCY2	-2.6711	0.0134332
AC124045.1	-2.66814	0.0203597
CTPS2	-2.65126	0.0324119
C16orf46	-2.6414	0.00358348
ZNF594	-2.63741	0.037028
AK5	-2.62055	0.0331149
MFAP4	-2.61737	0.0454219
KIAA1958	-2.61469	0.0423101
ST13P7	-2.58462	0.00341898
TIGD1	-2.58143	0.0301365
AC106897.1	-2.57822	0.0375638
RNU6-529P	-2.57767	0.00069875
CCDC120	-2.57622	0.0107409
MIER3	-2.57292	0.0457648
SPDYE8	-2.57245	0.00181416
AKR1C4	-2.55746	0.02495
AC114811.2	-2.55142	0.0301326
RPL35P2	-2.55095	0.00335916
POU2F1	-2.54801	0.0250613
ZNF692	-2.54016	0.0354679
AL590705.3	-2.53894	0.0270413
AC133552.2	-2.53213	0.0358745
TNFRSF14	-2.52794	0.0364518
SMAD9	-2.52001	0.0411077
GABPAP	-2.5155	0.00250195
NOXA1	-2.50381	0.0216862
RNF32	-2.50309	0.0469518
ZNF280D	-2.5028	0.0462267
PIK3CA	-2.50099	0.0142017
MRTFB	-2.49806	0.0264011
TMEM81	-2.4936	0.0138641
TMEM182	-2.48228	0.0285736
MIRLET7BHG	-2.47359	0.0358491
SLC9B2	-2.46042	0.0356918
LRRTM2	-2.44974	0.0137156
AC016405.3	-2.43787	0.0160114
AL157935.1	-2.4203	0.00319593
AC002451.1	-2.40902	0.00816938
KTN1-AS1	-2.38536	0.0420657
UNC93B6	-2.37676	0.00378111
AC019080.3	-2.37129	0.0418701
PABPC1P4	-2.36497	0.0300259
RN7SKP71	-2.36348	0.029175
SALL2	-2.35238	0.0161326
NANOS1	-2.34912	0.0258756
NDUFA5P11	-2.34873	0.0455743
DNAH1	-2.34568	0.0130776
SEMA6C	-2.33103	0.0153278
ARL9	-2.32769	0.0156107
SCUBE3	-2.31984	0.0343191
CCDC184	-2.3111	0.0463712
ZNF362	-2.30281	0.0461158
SPOUT1	-2.30247	0.00381384
LINC01023	-2.30089	0.0491791
AC012184.3	-2.29915	0.0325909
RNU6-15P	-2.27918	0.0138783
AP001528.2	-2.26617	0.0136517
ANKRD13B	-2.26122	0.0288994
AC025884.1	-2.23086	0.0328689
HSPB1P2	-2.21948	0.0342941
ATP6V1G2	-2.21463	0.0124033
AP002847.1	-2.20595	0.00929588
ABCC12	-2.20186	0.00981663
PIK3CD-AS2	-2.17184	0.0106778
CCDC200	-2.14851	0.00260808
PCMTD1P7	-2.12716	0.00451626
SPRED1	-2.11569	0.0140877
CLDND2	-2.11497	0.0144008
RELA-DT	-2.09642	0.00800674
H4C12	-2.09178	0.0464898
SMIM1	-2.09071	0.0148222
ZDHHC11	-2.08508	0.0153681
ABCA11P	-2.05056	0.0157608
CEROX1	-2.04307	0.0101352
TLE4	-2.0347	0.0228031
HTR2B	-2.03171	0.0238415
RN7SL832P	-2.03132	0.00526134
ZNF620	-2.03132	0.0156325
SHANK1	-2.0157	0.0127337
MED26	-2.00976	0.0171606
ERMN	-2.00924	0.00867844
ASB13	-2.00915	0.0253276
AC108693.2	-2.00768	0.0472563
Z99289.1	-1.9979	0.0312083
SYT15	-1.99258	0.049798
AP003108.2	-1.98584	0.00798417
AP001160.1	-1.98231	0.015968
RPL37A-DT	-1.97424	0.0151525
NFE2L1-DT	-1.97254	0.0451119
EEFSEC	-1.96734	0.0354603
AL450384.2	-1.93744	0.017128
ABCA10	-1.93165	0.010682
ZIC2	-1.92327	0.0184347
ANXA8	-1.91927	0.0248623
ZNF285	-1.91732	0.0334742
PAK3	-1.91357	0.0485813
AL118558.4	-1.89596	0.0213926
AC069544.1	-1.88496	0.01816
QTRT1	-1.87874	0.039439
Z97832.2	-1.87144	0.0480343
AC018553.1	-1.85423	0.0423842
COLCA1	-1.85276	0.0235625
AL031587.3	-1.85209	0.0387576
BAALC-AS1	-1.84615	0.0270095
AC110285.6	-1.83132	0.0195412
GPC2	-1.8065	0.0171316
JMJD7-PLA2G4B	-1.79903	0.0192449
CCDC157	-1.79563	0.0194611
MEAK7	-1.77712	0.0224254
AC125611.2	-1.76711	0.0247642
GPS2P1	-1.76345	0.0221255
EIF2S2P2	-1.75653	0.034479
AC107081.1	-1.75643	0.0134357
FAM169B	-1.74779	0.020174
AC022613.2	-1.73517	0.0165415
ATP5MFP2	-1.71241	0.00110647
GPR137C	-1.70298	0.0159591
KNSTRN	-1.69659	0.0491798
RPL23AP74	-1.68596	0.0131165
AC132938.2	-1.68373	0.0283368
TPM3P8	-1.66426	0.0102432
B3GNT10	-1.66405	0.0289175
LFNG	-1.64988	0.0384244
AC131235.3	-1.64932	0.0288761
AL139095.2	-1.64684	0.0249932
RPL23AP49	-1.63149	0.0474462
AL161909.1	-1.61235	0.00597247
PHLDA3	-1.61092	0.0251466
AC091938.1	-1.60961	0.00182043
ADAMTS9-AS2	-1.60441	0.0269113
RP9	-1.60284	0.0243104
NACA2	-1.58557	0.0120323
LAMA4-AS1	-1.58439	0.026687
RPL12P41	-1.57027	0.00380408
C19orf54	-1.56534	0.0359774
IGF2BP2	-1.5601	0.032286
AC022968.1	-1.55722	0.012541
AC239868.1	-1.55676	0.0205988
IGSF3	-1.53942	0.0302526
CCDC13-AS1	-1.52772	0.0177716
LINC01641	-1.5227	0.0352996
PTGFR	-1.50831	0.0334264
OXCT2P1	-1.50048	0.019196
HEG1	1.51086	0.0405075
RNVU1-28	1.52852	0.0443047
AC068522.1	1.52992	0.0297714
NCOA3	1.52997	0.033292
LSM10	1.54518	0.0329064
CMIP	1.54847	0.0445448
IRF2	1.55467	0.0290857
ISY1	1.56075	0.00935335
SLCO3A1	1.56638	0.0173242
BAG1	1.58243	0.0441046
CD82	1.59057	0.00478671
RNF220	1.59497	0.00936697
PARD3B	1.60102	0.0219783
TAB2	1.6029	0.0235236
PSMA5	1.60629	0.0308342
PDCD2	1.61301	0.0155595
RGPD2	1.61645	0.0193366
BTN3A2	1.62899	0.0479779
FTH1P13	1.63186	0.00109542
IMPACT	1.65983	0.0128407
SIN3A	1.69131	0.00663451
UBE2J1	1.69443	0.0196688
DEF8	1.70009	0.00670415
CCDC34	1.70096	0.00897265
CLDND1	1.74136	0.0103758
TWIST2	1.74216	0.0176019
HIKESHI	1.77577	0.0273022
BRD9	1.78276	0.043616
QDPR	1.79337	0.0275313
WASHC4	1.80559	0.0481107
TPST1	1.81247	0.00467301
AC105052.2	1.81692	0.0223165
IFIT3	1.82522	0.0186576
PTGR1	1.82815	0.00934787
ZNF609	1.85341	0.0217667
TNFAIP6	1.86196	0.0218008
TGIF1	1.86199	0.00156318
AC020916.1	1.86586	0.0289008
LRRC8A	1.87362	0.017041
ADSL	1.89151	0.0383993
SNRNP35	1.91017	0.0420388
DIP2C	1.93818	0.033353
ELP6	1.93851	0.0206152
KATNA1	1.95076	0.00134371
ILRUN	1.95325	0.0491662
CSTA	1.96507	0.0092823
TOP2A	1.97191	0.0039277
RWDD4P1	1.98316	0.00868058
CORO1B	1.99004	0.0271946
NOP58	1.99127	0.0465489
MT1L	2.0216	0.0384202
RPS26P3	2.04018	0.00634083
PCSK7	2.06198	0.0360368
COX20P1	2.07642	0.0467157
ETHE1	2.08622	0.0104307
ARHGAP17	2.09852	0.03127
ZNF557	2.10538	0.0189785
SLIT3	2.10984	0.0395236
SIN3B	2.11264	0.007042
NECAP1	2.1183	0.0183394
PIM1	2.14398	0.0485769
LRRC37A	2.16537	0.0301154
DNAL4	2.19297	0.049055
LNPEP	2.19398	0.0132532
APOL1	2.23255	0.00899859
PMS2CL	2.23884	0.010341
FYCO1	2.24427	0.0288676
SP110	2.27166	0.0409556
ASCC2	2.28106	0.0202358
TAOK2	2.29289	0.0249726
GXYLT2	2.29405	0.00312007
MGRN1	2.29482	0.0363836
BTN3A3	2.30162	0.0299758
CSKMT	2.3256	0.0384825
ZNF480	2.32584	0.021698
RNPC3	2.34037	0.0257391
SDC3	2.34235	0.0477215
MCOLN1	2.34359	0.0398252
TOB1	2.3467	0.0148543
TRADD	2.35725	0.0129915
RAP2C	2.37104	0.0469473
CSPG4P12	2.3715	0.0119693
C11orf96	2.38137	0.0148968
RAMAC	2.39666	0.0361547
NCAPG2	2.39897	0.00450295
NDUFAF4	2.42451	0.048872
ARHGEF19	2.44381	0.0470999
TCF19	2.46744	0.0269622
SDHD	2.46922	0.0428171
TYW1	2.47719	0.0150474
AL512310.7	2.49081	0.0378904
PANX1	2.49671	0.0238651
NGF	2.54485	0.0353834
CREB5	2.55084	0.00750245
PILRA	2.55294	0.0499535
H3-2	2.56097	0.0350686
KIF14	2.5708	0.047757
PTK2B	2.5719	0.03506
JADE3	2.5797	0.0405235
MIR29B2CHG	2.5845	0.0477571
C2orf49	2.5942	0.0175945
PHLDB2	2.60039	0.0285102
AFTPH	2.60056	0.00722254
SMIM19	2.65081	0.0265383
CIDECP1	2.65256	0.021375
RAMACL	2.65908	0.0402651
KATNAL1	2.6637	0.0172176
KLHL24	2.67619	0.0177492
HOXC11	2.67935	0.0285181
POMT2	2.68004	0.0312414
FNTB	2.68073	0.0386035
TRANK1	2.68198	0.0223605
TGFBRAP1	2.69331	0.00972076
B3GALNT2	2.70145	0.0091183
LRRC57	2.70169	0.0135207
SHPK	2.70215	0.0455709
SDHAF3	2.70961	0.0289069
STARD9	2.72016	0.0474412
GCLC	2.72719	0.0278527
MIOS	2.7281	0.035792
PIK3CD	2.73439	0.0494054
ZNF304	2.73573	0.0396141
PKDCC	2.75185	0.039955
HLA-DPA1	2.75619	0.0097412
MAFK	2.75664	0.0423484
PPAT	2.76062	0.0499528
NOD1	2.76136	0.039964
LINC01089	2.77228	0.0492874
CTSA	2.77707	0.00332271
AC092747.4	2.78597	0.0280463
TMEM196	2.79435	0.0432765
MARVELD2	2.79801	0.0453666
FAM53C	2.79955	0.0153585
ZNF318	2.8035	0.0134298
CLEC11A	2.80505	0.0378993
PLD1	2.82539	0.019505
ALDH1A1	2.83345	0.0480493
NR1H3	2.84361	0.0376729
KIF11	2.85864	0.0470322
CYBB	2.86483	0.0345327
XPO5	2.87501	0.0476449
PIGU	2.876	0.0359927
WDR25	2.88577	0.0453188
INPP5B	2.8869	0.0252579
DUS2	2.89355	0.0296689
MARCHF3	2.90642	0.0357848
FOXP2	2.92309	0.0302333
CENPE	2.94444	0.0351008
ARSG	2.95028	0.041128
CYBC1	2.95215	0.0132745
GSDMB	2.96629	0.0277163
PLCL2	2.98088	0.0295806
CRTAC1	2.98826	0.0162662
B3GAT3	3.00057	0.0487467
UFSP1	3.00308	0.0267145
AC109460.1	3.00548	0.0353462
MANSC1	3.0087	0.0270646
SREBF1	3.00919	0.0342384
IFI44	3.01075	0.0483169
MT1A	3.01246	0.0481176
MAP2	3.01278	0.0437211
MMACHC	3.01352	0.0261729
HTRA3	3.0404	0.038299
SVIP	3.05389	0.0141951
TRMT61A	3.0636	0.0449654
MARCHF2	3.06718	0.0297578
ABI3BP	3.07451	0.00681796
RECQL	3.07613	0.00879982
ABTB1	3.10045	0.0170228
CCL13	3.10106	0.0189975
CHFR	3.10908	0.0472968
FMNL3	3.11549	0.0309171
EHD3	3.1189	0.0423857
WDR91	3.12399	0.039596
DNAJC1	3.12716	0.00392114
FBF1	3.14211	0.0234177
ZNF688	3.14479	0.0387398
HAND2	3.1558	0.0341406
BTBD19	3.19141	0.0202194
IRAK3	3.19319	0.0205117
AC104695.3	3.19375	0.0243469
PGGT1B	3.19439	0.0216496
ALG14	3.19884	0.0254981
UBE2D3-AS1	3.20741	0.034372
PPP1R21	3.22201	0.027479
ARHGAP44	3.22959	0.0223138
HERC6	3.27495	0.0262766
KIAA1671	3.29269	0.0414176
ANKRD9	3.29777	0.0200562
RPAP1	3.31135	0.027632
MCM8	3.33527	0.0255365
USP42	3.33677	0.0105074
TRMO	3.34805	0.00820405
ELP1	3.36139	0.0164667
CCDC125	3.37121	0.0117707
GALNT16	3.37505	0.0347953
LIX1L-AS1	3.37568	0.0249084
ATPSCKMT	3.37642	0.00907688
KNL1	3.37756	0.03805
YRDC	3.37877	0.0324636
C18orf25	3.38213	0.0145198
B9D2	3.38356	0.0233475
TMEM140	3.38425	0.00769007
LINC02381	3.3923	0.0335397
AL441992.2	3.39409	0.0436328
CYTH1	3.4016	0.0219425
KMT5AP2	3.4019	0.00335248
IL15RA	3.40268	0.011617
SPATA7	3.40564	0.000356938
WDR76	3.40731	0.0205297
AC026271.1	3.41583	0.0138597
AIFM2	3.42253	0.000259135
NDC80	3.42277	0.0377184
HSBP1L1	3.42443	0.0138194
SLC24A1	3.43037	0.033391
GNA13	3.43384	0.000742884
FERMT1	3.44406	0.0223218
SGO2	3.44606	0.0306747
RFXAP	3.45112	0.0144913
GEM	3.45712	0.00889788
CUTALP	3.46876	0.0132714
IL33	3.47002	0.0440004
LAMC2	3.47042	0.0171675
MEIS2	3.49109	0.00740547
TK1	3.49293	0.0345096
HCLS1	3.49691	0.0381983
DENND4C	3.5021	0.00859195
C3	3.52922	0.00318868
HABP4	3.53706	0.0071505
NR4A2	3.5484	0.0496186
TRPA1	3.57538	0.0408194
SLC9A3R1	3.58201	0.0156319
MAP3K11	3.5935	0.0112338
KCNA4	3.59652	0.034995
STEAP4	3.65339	0.000368619
DENND3	3.65439	0.0146049
IGF1	3.66389	0.0310755
MAPK13	3.6652	0.0192447
SHOX2	3.6733	0.00020953
EDN1	3.67444	0.0184347
GZF1	3.6856	0.0208221
PBK	3.7024	0.0371274
ZNF438	3.71979	0.0182942
ADGRD1	3.72802	0.00115518
CDC45	3.7419	0.0186249
BRCA2	3.74579	0.00812266
RETREG3	3.74853	0.000791749
KAT8	3.7867	0.0070065
RNF126	3.85937	0.00232448
TSHZ2	3.86161	1.87e-06
HEMK1	3.89071	0.00233006
NLGN4X	3.89597	0.00752818
RRM2	3.89955	0.0378207
AC025164.1	3.90973	0.0249285
FIBIN	3.91312	0.00751742
GTF2B	3.91407	0.00275612
HOXC-AS3	3.91928	0.0119979
GPR137B	3.94702	0.0058398
KIF23	3.94864	0.0142901
LYN	3.9516	0.0104428
KIAA1841	3.98436	0.00304032
SNX25	4.00133	0.00361181
ULBP1	4.00273	0.0111966
METTL4	4.01901	0.0103041
HOXC9	4.04946	0.0117158
MARK4	4.0563	0.00316008
ESCO2	4.05888	0.00885891
CKAP2L	4.09044	0.00452084
MASTL	4.10346	0.00803688
CEP152	4.12069	0.00860756
HMMR	4.16321	0.0220357
DIAPH3	4.29155	0.000125261
CENPW	4.29632	0.00591396
SLC66A1L	4.31379	0.00103
KCND2	4.34508	0.00330521
CENPH	4.41855	0.00449513
MELTF	4.57641	0.00324434
TSTD1	4.62053	0.00253095
CXCL5	4.72239	0.0107646
FAM207A	4.77705	0.000848344
ANLN	4.79871	0.00767516
CD74	4.82363	0.00116335
HSCB	5.19315	8.84e-05
HOXC8	5.56692	0.000107656
HOXC10	5.9004	6.38e-05
EZH2	6.33582	1.19e-06
HOXC6	6.6116	2.7e-05
PITX1	6.76403	1.32e-06
GUCY1A2	7.07783	1.64e-08

## Sheet: Table S3 - hand
	log2FoldChange	pvalue
SLC3A1	7.12872	0.0116819
AP006545.1	6.90305	0.0181663
RWDD3	6.9006	0.0181998
INSYN2B	6.85577	0.00806203
PUSL1	6.73521	0.00351914
RNF217-AS1	6.72753	0.0107117
AL157935.1	6.71163	0.00116841
EFHD1	6.62408	0.00116267
MIR646HG	6.61727	0.000218969
AC012184.3	6.60934	0.0307418
LINC02422	6.60444	0.00354293
AP3B2	6.53981	0.00676164
EFNA1	6.51912	0.0350123
B3GNT10	6.35309	0.0404393
AC136475.5	6.32997	0.0045271
FAM169B	6.21623	0.0288885
RFXANK	6.18019	0.000414688
AC069307.1	6.17947	0.0318563
AC087620.1	6.16773	0.00664328
NFE2L3	6.16646	0.0341306
LRRTM2	6.14925	0.0220169
EFR3B	5.92684	0.0233944
LRP4-AS1	5.92108	0.0468965
AL355802.1	5.81464	0.0275306
Z97832.2	5.80426	0.0087421
IQCH	5.79884	0.00608715
CA9	5.69906	0.00203461
GALNT3	5.66926	0.0128006
HAGLR	5.63866	0.0413473
LRP3	5.63266	0.00148599
ZNF630	5.59878	0.043283
SPICE1	5.4062	0.000671136
PFKFB4	5.4015	0.042815
HOXB2	5.34485	0.00630967
ZNF783	4.93718	0.0179398
CCDC110	4.87289	0.0249814
ARL9	4.79922	0.0181074
TBX5-AS1	4.33835	0.00198576
RNU6-529P	4.28607	0.0278171
HOXD11	4.03851	0.0407824
FRRS1L	3.96631	0.0164978
GNG7	3.87857	0.0341505
GLIS1	3.59393	0.0386036
IRX6	3.49072	0.0486732
AADAT	3.42817	0.030631
PUS10	3.39074	0.0209104
ZNF626	3.36517	0.0125795
ZNF484	3.27167	0.0448257
EEF1A1P13	2.89022	0.045882
RPL7AP11	2.81382	0.0252787
ZNF322	2.64454	0.0470857
AL023284.3	2.59006	0.0229805
PRDM16	2.52898	0.0107162
RGS4	2.49051	0.0136576
NETO2	2.45758	0.0344179
SNX30	2.45552	0.0425977
NME2	2.15117	0.0460311
PLEKHG2	2.12735	0.0147286
RBP4	1.96576	0.00389461
INPP4B	1.89375	0.0351816
GDF5	1.83946	0.0472458
RPS2P5	1.81756	0.022475
RPS19P3	1.69343	0.0339371
EFNB1	1.6576	0.0491813
SIX4	1.65117	0.0449741
URGCP	1.63722	0.0399348
IGFBP2	1.56863	0.00609303
MIER3	1.56158	0.020064
SCUBE3	1.52932	0.0034448
FBXO32	-1.57332	0.00107056
NATD1	-1.58086	0.0133937
IFIT1	-1.59086	0.0119026
DEF8	-1.61348	0.000302238
ABRACL	-1.63565	0.0103942
FTH1P2	-1.64464	0.0485066
ATPSCKMT	-1.64907	0.0439112
ADCK2	-1.6551	0.0433494
AL161787.1	-1.66981	0.0092447
TUBA1B	-1.68181	0.0191019
GGA3	-1.68538	0.0496938
CENPE	-1.69273	0.0177693
C11orf96	-1.69712	0.0212619
MARK4	-1.72704	0.0164612
TOP2A	-1.73226	0.000182799
EPB41L3	-1.73801	0.0259293
RANBP9	-1.74123	0.0370938
AC025171.2	-1.74687	0.0362933
MTF2	-1.74817	0.0153612
LRRCC1	-1.75965	0.000566796
PI4KA	-1.77804	0.0398441
GTF2B	-1.80311	0.0358844
CXCL2	-1.80791	0.0414762
YRDC	-1.8277	0.035922
FUOM	-1.83113	0.0178961
MELTF	-1.83838	0.036502
SCML1	-1.84543	0.0311896
G0S2	-1.84674	0.000484794
TFPI2	-1.87541	0.0418915
STRADB	-1.92092	0.0333676
SGSH	-1.94476	0.0244723
GAPDHP40	-1.98315	0.0126006
GUCY1A2	-2.01774	0.0173496
CRABP2	-2.01845	0.00779641
LIG1	-2.04036	0.0112967
IL6	-2.08128	0.0287851
TSHZ2	-2.09162	3.25441e-05
CCL13	-2.11483	0.00155968
CXCL8	-2.12605	0.0331313
HLA-B	-2.13602	0.0305174
MTND4P12	-2.14585	0.0185601
CDC6	-2.14894	0.046246
CXCL6	-2.19117	0.0106513
HSD11B1	-2.19793	0.0496902
AC092718.4	-2.20516	0.045462
GPR137B	-2.2439	0.0104566
BRCA2	-2.24732	0.00183558
MEIS2	-2.25492	0.0024128
AP000936.3	-2.26276	0.0409371
STEAP4	-2.28002	2.89055e-05
TRMT61A	-2.30278	0.0157117
KAT8	-2.31406	0.00590164
HSBP1L1	-2.33012	0.0325946
BDKRB1	-2.33979	0.00123213
CCDC74A	-2.34582	0.0433907
RPSAP58	-2.35133	0.0411973
CXCL1	-2.3561	0.00486563
WDR76	-2.37679	0.00306253
ZNF773	-2.3828	0.0354767
MCM8	-2.39842	0.0367598
IL10RB	-2.4012	0.0270131
IL15RA	-2.44092	0.0291627
TNFAIP6	-2.44187	0.00012143
NR4A3	-2.459	0.0350602
TK1	-2.47894	0.0476555
METTL4	-2.47948	0.0336624
KNTC1	-2.5039	0.038384
IFI27	-2.53167	0.00168537
GINS2	-2.53294	0.0272284
ZFP14	-2.61051	0.0304254
BEND7	-2.61064	0.0200519
MRC1	-2.67177	0.0412496
AL122020.1	-2.68041	0.00396806
MT1A	-2.68439	0.0172876
RGS20	-2.70313	0.0332041
SLC24A1	-2.73381	0.0327907
LINC00346	-2.76658	0.0261742
RPL10P9	-2.77406	0.0070631
TMEM176A	-2.78253	0.0482459
FAM149A	-2.80847	0.0454019
GTSE1	-2.81635	0.0337145
WDR91	-2.85353	0.00445966
AC012349.1	-2.89331	0.0104668
PPP1R14BP3	-2.90063	0.0481774
RPAP1	-2.90685	0.0097376
B3GAT3	-2.92937	0.0165297
CYTH1	-2.93283	0.0144777
SLC25A27	-2.94439	0.00533075
ANLN	-2.94843	0.045476
MCOLN1	-2.96807	0.00618792
IL33	-3.00734	0.0093652
TRPM3	-3.01675	0.0409456
TNFSF12	-3.06196	0.0334847
INTS8	-3.06528	0.0372692
GEN1	-3.07507	0.0213472
PPP1CA	-3.07684	0.0381226
CYBC1	-3.09059	4.78324e-05
AC003681.1	-3.12588	0.0327796
ULBP1	-3.18513	0.022971
AFF2	-3.18666	0.0364972
CHST2	-3.19307	0.0332704
KCNA4	-3.20756	0.0236144
CEP152	-3.21095	0.0135784
MROH8	-3.21247	0.0392133
PAG1	-3.2655	0.0211777
PI16	-3.26986	0.0472765
AC144530.1	-3.31716	0.00273489
PARPBP	-3.34546	0.03317
KYNU	-3.36271	0.00645556
HERC6	-3.36726	0.0118487
HIST1H2BD	-3.3741	0.0464396
TUB	-3.37464	0.0364931
TNFSF10	-3.38532	0.0241611
PDE7A	-3.39208	0.00283879
SNAPC4	-3.39962	0.00277075
PCLAF	-3.41071	4.76322e-05
ZNF300	-3.41657	0.0138372
CXCL5	-3.42186	0.00387439
RPS27P21	-3.43146	0.0160191
RNASE1	-3.44535	0.00244047
RAD52	-3.45084	0.0498807
37681	-3.45141	0.0121261
HAUS7	-3.49573	0.0283972
FABP5	-3.57595	0.0410775
NBPF15	-3.57881	0.0189479
MMACHC	-3.59793	0.000251357
CCDC24	-3.60773	0.0444468
CNNM2	-3.61548	0.0431105
BAIAP2	-3.62814	0.0317015
CNIH3	-3.67488	0.0222554
GNAL	-3.72626	0.0379204
AC026462.1	-3.75744	0.000170971
CHD7	-3.76278	0.0431388
RNA5SP304	-3.79424	0.0339624
RPL12P47	-3.79988	0.0137296
SALRNA1	-3.81149	0.0227111
ASF1A	-3.81591	0.0159523
HELLPAR	-3.85172	0.000477642
TDRD1	-3.88009	0.0114407
EIF1B-AS1	-3.88438	0.0131387
GRAMD1B	-3.91694	0.00608111
MAD2L1	-3.93082	0.0252012
TBX4	-3.94278	0.00943734
TXLNGY	-3.97441	0.00873375
SLC66A1	-3.98377	0.0129956
TRIM62	-4.03398	0.0395783
FKBP1C	-4.05764	0.0153373
SCUBE2	-4.05995	0.00738637
NCK1-DT	-4.06177	0.0352269
HLA-E	-4.07435	0.015431
KIF15	-4.07611	0.0174619
ARSG	-4.0782	0.000689087
HYAL1	-4.09564	0.0292062
BCL2	-4.13346	0.0338048
STARD13-AS	-4.18275	0.0344274
EZH2	-4.18456	1.31155e-06
LRR1	-4.21263	0.00247575
AC107956.1	-4.2433	0.039962
FLG-AS1	-4.24628	0.0155095
RAVER2	-4.25336	0.00777403
KIAA1755	-4.26979	0.0435709
HCLS1	-4.30214	0.000248309
ZNF583	-4.31556	0.00102137
RAB42	-4.32291	0.0171448
TMEM132B	-4.32827	0.0450493
ASPN	-4.33941	0.000931982
HMMR	-4.39193	0.00111559
LAPTM5	-4.40132	0.00322154
MAPK7	-4.42475	0.0453496
TP63	-4.43641	0.0263002
PLXNC1	-4.44332	0.00821849
CRTAC1	-4.46223	2.58126e-05
LRRC37B	-4.47125	0.047699
SPP1	-4.47551	0.0296709
STXBP6	-4.47742	0.00314665
MCEE	-4.51365	0.00916133
FAXC	-4.53614	0.0463328
MELTF-AS1	-4.56327	0.0395243
POM121	-4.56346	0.0232736
CCNE1	-4.56499	0.00361421
RAB9B	-4.57227	0.015446
FAM177B	-4.57743	0.00378017
SNORD3A	-4.58722	0.0239461
DLGAP5	-4.60692	0.00668101
CFAP69	-4.61385	0.00377186
TUBGCP3	-4.618	0.0450846
EPHB2	-4.62946	0.0170953
RGS17	-4.634	0.00221204
NDC80	-4.65948	4.37385e-05
DNAJC9	-4.67086	0.0142181
PART1	-4.67398	0.0347342
CD84	-4.68209	0.00474819
MSR1	-4.68526	0.00940392
ZNF615	-4.69085	0.0139619
B9D2	-4.7011	0.00346515
PLEK	-4.73666	0.00554385
FCGR3A	-4.73743	0.0288691
LRRC29	-4.75326	0.00514432
PPP1R14A	-4.75478	0.0149267
ZNF599	-4.7661	0.0196834
PRDM1	-4.76927	0.00356148
NACC1	-4.77469	0.0115589
CCDC158	-4.84318	0.0338258
TMEM144	-4.85022	0.0156043
C1QB	-4.86634	0.00105906
LRWD1	-4.87759	0.0126433
SPRY4	-4.88082	0.0499624
BMP2K	-4.89838	0.000463096
DUS2	-4.91949	0.000826705
RNASEK	-4.93848	0.00686525
MS4A7	-4.94116	0.00177304
MORC2	-4.97617	0.000684972
FCER1G	-4.97793	0.0020251
ZNF658	-4.97825	0.0298914
CYBB	-4.99834	0.00100729
SEMA4D	-5.01307	0.00204244
ZNF718	-5.01912	0.00581203
IFI44	-5.01987	0.000298973
MT1F	-5.05337	0.00663344
AC040169.1	-5.05835	0.0368792
MIR103A2	-5.0596	0.00517291
METRNL	-5.0793	0.0210004
SLC11A1	-5.10426	0.0454482
KIF11	-5.11041	0.000457752
BTN2A3P	-5.12095	0.0044251
LINC01482	-5.15632	0.0245376
AC083837.1	-5.16197	0.000366473
IL1B	-5.16599	0.0328157
AL035681.1	-5.16834	0.0298194
FANCB	-5.19342	0.0192585
AC090229.1	-5.19715	0.0172272
PIH1D2	-5.21917	0.0119402
C5AR2	-5.22454	0.0049274
RARA-AS1	-5.23811	0.00190403
ZNF736	-5.23925	0.0232799
ZNF276	-5.24852	0.040142
FBXO6	-5.25287	0.0281415
AMDHD2	-5.25843	0.0472291
CRADD	-5.27374	0.0150081
CMTM8	-5.27534	0.0300303
SDHAF3	-5.28535	0.000750116
PELI1	-5.2927	0.00370416
HDHD3	-5.29673	0.0356669
THAP10	-5.2972	0.0390558
AL137026.1	-5.30321	0.0479319
AC079174.2	-5.311	0.0276733
AC015712.2	-5.31584	0.00547771
CYP46A1	-5.32402	0.0436697
TMEM196	-5.33106	0.000392282
C9orf72	-5.33594	0.0245223
ACACA	-5.34368	0.0396675
CCNA2	-5.34631	0.00630752
AC022467.2	-5.36011	0.0127825
AL355512.1	-5.36508	0.00793863
YTHDF3-AS1	-5.36938	0.0393967
ZFYVE21	-5.3764	0.0265399
CNTN3	-5.38882	0.00130411
C3AR1	-5.39312	0.00979562
AFAP1L1	-5.39483	0.00676244
UHRF1	-5.39576	0.0283271
PIGA	-5.40568	0.00118384
AC010533.1	-5.43001	0.0367141
ZNF823	-5.4379	0.0075924
CHMP1B2P	-5.44571	0.0114012
ZNF646	-5.45234	0.00662072
JADE3	-5.4542	0.000304606
RN7SL230P	-5.4706	0.0187414
PASK	-5.48282	0.037898
IGDCC4	-5.48501	0.011954
C11orf71	-5.49648	0.00333153
LINC00327	-5.49668	0.0337501
NCAM2	-5.49982	0.0101878
SLC22A4	-5.5036	0.00230326
LINC01152	-5.50415	0.0333359
ADAMTS13	-5.50724	0.0205128
PITX1	-5.51007	1.32593e-12
PHF7	-5.51476	0.00611191
AL137796.1	-5.52417	0.0186487
TMEM185A	-5.54209	0.0212681
TFAP2A	-5.54386	0.00654169
SHROOM4	-5.55114	0.0440043
POLH-AS1	-5.55877	0.0174669
AC016831.7	-5.56389	0.0301179
AC080013.1	-5.56503	0.00573266
ZNF540	-5.57167	0.0194409
CD83	-5.57443	0.000718584
AC011346.1	-5.59933	0.0198122
HIST1H1A	-5.60262	0.00228366
TET3	-5.60339	0.000483821
SAMD15	-5.60558	0.0322724
ZNF18	-5.61345	0.0257575
MARVELD2	-5.61598	0.0252235
CDT1	-5.62934	0.00199886
SHCBP1	-5.64319	0.00157414
GLYCTK	-5.65274	0.0156804
AL512662.2	-5.66342	0.023365
CERS4	-5.66565	0.0457974
AC107959.1	-5.66856	0.00227798
AC090360.1	-5.67124	0.0276261
RASAL2-AS1	-5.68333	0.00175281
MTBP	-5.70155	0.00030027
PRKN	-5.71125	0.002713
EXO1	-5.71494	0.00452955
PC	-5.71521	0.00101788
MND1	-5.72353	0.0253654
GTF2IP20	-5.73066	0.00073271
AMER1	-5.73378	0.00172392
C2orf88	-5.73573	0.00667153
AC145285.2	-5.74245	0.0389291
KLF3-AS1	-5.74551	0.00781942
AC104653.1	-5.74703	0.00461238
GUSBP1	-5.76837	0.000754666
C14orf39	-5.77788	0.0351735
AL390728.4	-5.78086	0.000521843
AC026471.4	-5.78623	0.0219496
SLC1A7	-5.78856	0.00223914
ZNF573	-5.78928	0.000139566
STX3	-5.8021	1.72644e-05
GSDMB	-5.81445	0.000966905
CENPM	-5.82071	0.000239258
PCSK6	-5.82411	0.0356849
PHLDB3	-5.82897	0.000548335
ANKRD10-IT1	-5.82952	0.0187561
PDLIM3	-5.83915	0.00798203
XRCC2	-5.84354	0.0118466
BAALC	-5.84397	0.00494271
AC010896.1	-5.85802	0.0195541
SEC61A2	-5.88701	0.00118686
FGF9	-5.89138	0.00200265
KIAA0895L	-5.89438	0.0185876
ADGRG2	-5.89898	0.0111094
DYNLRB2	-5.90157	0.0054725
PRRG3	-5.90252	0.0304367
AP003108.4	-5.9093	0.00930092
CACNA2D4	-5.91179	0.0192306
CCNF	-5.93339	0.0280839
SIMC1	-5.94327	0.00448114
FCGR2A	-5.94445	0.0083345
ZNF624	-5.95135	0.00271387
ITGB3	-5.97217	0.0469516
SOX11	-5.98812	0.00907738
HOXC-AS1	-5.98828	0.00429066
AC006978.1	-5.99116	0.00669927
HSPB3	-6.01821	0.00039456
AL031714.1	-6.01992	0.0292257
HSF2BP	-6.02404	0.0148452
AC072022.2	-6.05906	0.00193142
SPDYE3	-6.06528	0.0251773
CCL11	-6.07246	0.000784987
DUOX1	-6.07784	0.00879118
AC019131.2	-6.08443	0.0143678
CACNB2	-6.10223	0.0268154
AC142472.1	-6.11366	0.00343383
RND2	-6.11626	0.0220655
AC004803.1	-6.11675	0.00577443
FAM117B	-6.12937	0.000303173
CCND2-AS1	-6.1305	0.000993843
PF4V1	-6.14344	0.000893174
LVRN	-6.14715	0.0134885
ZHX1-C8orf76	-6.15902	0.00610921
SKA3	-6.1606	0.00754254
LAMB3	-6.16648	0.00032228
CFL1P1	-6.16692	0.0122139
AC136475.1	-6.20203	0.0191488
GRK3	-6.20482	0.00175567
LRRC73	-6.20524	3.68837e-05
ASF1B	-6.20717	0.0117574
C18orf32	-6.21338	0.00278729
RAET1E	-6.21666	0.00512805
CRMP1	-6.2269	0.0124618
DARS-AS1	-6.22717	0.0343762
CD163	-6.22811	0.000262563
AL049775.1	-6.26358	0.00316726
TMED6	-6.26748	0.00462091
ZNF485	-6.26904	0.0101636
ZNF19	-6.28142	0.00449038
CPNE5	-6.28617	0.00497424
ENSG00000206195.11_DUXAP8	-6.31168	0.000585564
PRCD	-6.32076	0.00110256
AC027601.6	-6.32224	0.000504529
IL20RB	-6.34447	0.000710746
AC005831.1	-6.34898	0.00255891
HDDC3	-6.37696	0.00227479
AL161421.1	-6.37889	0.003629
CDC20	-6.39156	0.0159572
NR1H3	-6.41107	8.22885e-06
VAV3	-6.41341	8.77827e-05
MRPS31P4	-6.41937	0.00192518
MEOX1	-6.42246	0.000561674
AP000487.1	-6.45329	0.00135522
AC008537.2	-6.46185	0.00639663
POM121L9P	-6.46738	0.00163302
S100A9	-6.4883	0.000757925
TFEB	-6.50174	0.000715367
TAF5	-6.51282	0.00134965
KIF14	-6.52502	0.000302461
ANKRD19P	-6.5339	0.0013507
MIR301A	-6.54555	0.00523933
IRX1	-6.56095	0.0027848
IQGAP3	-6.57759	0.000566188
AL596325.2	-6.5916	0.0101522
FERMT1	-6.61329	5.54972e-05
SHPK	-6.64529	0.000854238
CARD16	-6.64839	0.00033727
STK32B	-6.65545	0.000141551
CDCA8	-6.65883	0.00217793
TMEM176B	-6.66837	0.000127411
AC025159.1	-6.67438	0.000419399
AC133552.5	-6.67976	0.000313685
AHCYL2	-6.69055	3.34878e-05
AC010973.1	-6.70486	0.000961767
AC068282.1	-6.70904	0.00256589
ORC1	-6.71921	0.00191911
NPTN-IT1	-6.75809	0.00206325
LINC01341	-6.78305	0.00399107
KIF28P	-6.84902	0.00140152
SREBF2-AS1	-6.8903	0.00313782
PSMC3IP	-6.90594	0.00288361
HOXC11	-6.91725	1.1396e-05
C5AR1	-6.94443	0.000610959
XPNPEP2	-6.96137	1.98068e-05
ALDH1A1	-6.96825	1.34471e-05
MT1H	-7.03505	0.00269245
DEPDC1	-7.09859	5.96214e-05
GLIPR1L2	-7.14217	0.00105975
CCL19	-7.16128	0.00280693
KIAA2012	-7.21635	0.000508098
AC245060.5	-7.34201	1.26598e-05
TRPA1	-7.39168	7.94278e-06
CDC45	-7.3923	3.70339e-06
AC109460.1	-7.41106	3.94178e-05
CKAP2L	-7.44658	4.03391e-08
UBE2D3-AS1	-7.4734	8.69993e-06
C1QA	-7.87767	6.63471e-09
ARG2	-7.9009	1.8694e-08
HOXC-AS3	-8.01184	1.87194e-08
E2F1	-8.38661	1.69583e-06
EDNRB	-8.4472	1.10345e-05
AURKB	-8.58017	1.55222e-05
TYROBP	-9.35294	4.24449e-08
S100A8	-9.61258	4.523e-06
AC093909.6	-22.5247	5.18267e-19
CENPN	-22.7168	1.15e-22
MMP9	-23.862	2.73014e-14

## Sheet: Table S4 - hip
	log2FoldChange	pvalue
IKBKE	9.66028	5.62651e-05
KLHDC8B	9.5108	8.20558e-07
CDYL2	9.40039	0.000219144
CFAP69	9.34381	1.30613e-05
PALB2	9.29055	0.000281041
COQ10A	9.23766	1.18937e-05
AMPH	9.19441	6.31521e-06
AC009133.1	9.08606	0.000749826
STXBP5-AS1	9.01202	2.05798e-05
UQCC3	8.98126	1.50263e-07
IFT140	8.945	4.60884e-05
AC007114.1	8.88237	0.00139957
AC025430.1	8.8492	0.00132372
PM20D2	8.77214	8.85564e-05
TMEM268	8.74512	0.00215075
CNNM4	8.71776	0.000118576
MUC1	8.70385	1.06259e-06
AMIGO2	8.68376	0.0025914
BRINP1	8.63912	0.000186966
KIF28P	8.62841	0.00278238
IL11	8.62335	0.0170196
KCNQ3	8.62326	0.00273587
TTC25	8.62038	0.00333281
LINC01482	8.6099	0.00331891
TDRD3	8.55077	4.83182e-09
CATSPER2P1	8.54622	0.000426844
GPR180	8.5264	5.47025e-06
AC008946.1	8.51915	0.00455012
AC009093.1	8.51021	0.00404266
NLK	8.4729	0.00135361
HARBI1	8.4504	0.00502237
ARC	8.41958	0.00562012
GPSM1	8.41635	0.00547003
C19orf44	8.3661	0.00583051
ZNF385A	8.36079	0.00591403
FAAP24	8.35078	0.0060581
BIK	8.3296	0.00652087
TMEM86A	8.3141	0.00213141
AC093752.1	8.28708	2.097e-05
NBPF26	8.27109	0.008501
SHC4	8.26049	0.00795692
RBPMS2	8.2604	0.00783217
ANKRD29	8.25911	0.000274106
PCBP2-OT1	8.25709	0.00203055
PRPF8	8.25201	0.00882799
HAUS8	8.24578	0.000235881
FAM117A	8.2429	0.00885975
ACO2	8.2222	0.00926756
C10orf143	8.21061	2.61849e-05
PDCL3	8.18793	0.00450999
LINC01293	8.16172	0.0106875
REP15	8.16033	0.0115913
DCLRE1B	8.11526	0.0113235
AL731566.2	8.10596	0.0115599
LINC01341	8.09924	0.0117664
BMP8A	8.09489	0.0119591
AC027702.1	8.08467	0.0124959
RAPGEF6	8.07405	0.0129231
USP18	8.07392	0.0140937
CIT	8.05723	0.00145928
AC006978.1	7.98938	0.0154151
RAB42	7.98085	0.00361704
SGMS1-AS1	7.94547	0.0200358
ACOT1	7.93663	0.0172642
CIART	7.93175	0.0174523
TMEM198	7.93018	0.0201215
ZNF585B	7.91024	0.019563
PSD4	7.90771	6.91837e-05
TTLL7	7.90079	4.65242e-06
PGAP2	7.90034	0.0197823
KCNJ8	7.89637	0.00236812
CCNB2	7.86334	0.0206766
ELMO1	7.86221	0.0203997
FAM178B	7.8588	0.0230294
LPP-AS2	7.85439	0.00240603
ZNF624	7.82193	0.0105244
ASPA	7.82156	0.0234754
COQ3	7.80226	0.00834864
AL356481.3	7.79335	0.0255454
C12orf76	7.77401	0.0258011
AC007950.2	7.7713	0.0254381
AC145285.2	7.76876	0.00754905
F8A1	7.75696	0.0266913
AC005363.2	7.75549	0.0267804
AC079174.1	7.75329	0.0258518
LINC02104	7.74527	0.00342606
L3MBTL3	7.73939	0.00367122
AD001527.1	7.71173	0.0293098
ITIH5	7.69223	0.00187877
VTI1A	7.66404	0.00138132
WWC1	7.66061	0.00133922
SIRT5	7.65655	0.0056366
SRD5A3-AS1	7.64978	0.0334254
COL4A4	7.62403	5.83198e-06
PRMT3	7.60924	0.00235686
NMRAL1	7.60266	0.0355301
AC136475.1	7.58589	0.0361636
AC090607.2	7.58295	0.0363628
AC005632.3	7.57969	0.0380313
CCDC148	7.56926	0.000663491
HERC5	7.56649	0.0377615
ZNF230	7.56602	0.0396699
ZNF10	7.56058	0.0392903
BICRA	7.559	0.0396851
AC015813.6	7.55091	0.040325
AC026412.1	7.5432	0.00628352
RRN3P3	7.53888	0.00100447
ZNF691	7.52844	0.0407125
CTH	7.52638	0.017192
NFYA	7.52524	0.00647407
FAM167A	7.52415	0.0419924
BIRC5	7.51764	0.00228544
PTGS1	7.51652	0.00104564
PEG10	7.51331	0.000963981
LRRC61	7.50563	0.0204133
NCAPD3	7.49721	0.00727465
CNFN	7.49555	0.0447449
SPINK13	7.48067	0.0453744
HMGN3-AS1	7.47983	0.0441183
NAA40	7.47045	0.0171927
BAIAP2-DT	7.45324	0.00779926
PELI2	7.44626	0.0468274
NCK1-DT	7.43065	0.0210314
TMEM59L	7.42125	7.71526e-06
PRKAR2B	7.41902	0.00116928
ZBTB24	7.41784	0.000255043
P2RX5-TAX1BP3	7.40532	0.00903785
ZBTB45	7.40529	4.00488e-05
CBWD1	7.39155	0.00300959
GAN	7.35614	0.0305255
PTPRD	7.34682	0.00950843
ZNF280C	7.33723	0.0048512
SIRT6	7.33273	0.0105503
PCDHA12	7.32917	0.0101094
GSDMB	7.29373	0.0108168
INPP5B	7.28204	0.00213606
C5	7.26724	0.00224624
SGCA	7.26176	0.00528567
DSCC1	7.2473	3.94785e-05
ARG2	7.20933	0.0143019
RFT1	7.19171	0.00535976
PTCH1	7.17899	0.0433256
GNL1	7.10316	0.0167255
GRPEL2	7.10274	0.000301481
RUNDC3A-AS1	7.08447	0.0191686
AC002074.1	7.07697	0.00538159
SIM2	7.02218	0.0200339
RBM26-AS1	7.01406	0.00861007
KBTBD7	7.0107	3.82615e-05
AF131215.6	6.9987	0.0211833
RTCA-AS1	6.96757	0.00394141
BCKDHB	6.93379	0.000764386
CEP68	6.92613	0.000154652
TTC38	6.84418	0.0302484
TMEM176A	6.83308	0.000733792
TRPM4	6.8177	0.00512243
ZNF525	6.80721	0.0163825
FAM185A	6.7448	0.0347801
KCTD13	6.70472	0.0156517
RPP38	6.69922	0.0183875
CARD9	6.67376	0.0411198
AFG1L	6.67362	0.0423528
SRRD	6.63375	0.0444037
ATG101	6.63264	0.0439318
SLC25A14	6.61832	0.00569712
AP006621.3	6.60323	0.0475681
RACGAP1	6.60076	0.0458002
ATXN2L	6.59527	0.00231156
LINC00702	6.59073	0.000181206
PRICKLE2	6.58019	0.00174495
AP001107.9	6.56853	0.0485571
KCTD15	6.53134	0.000218683
GUSBP1	6.48834	0.0130388
SCAND2P	6.44276	0.0115866
C1orf56	6.43547	0.0116849
RIDA	6.41648	0.0132255
KIF11	6.38745	0.00640816
RPS27AP12	6.36671	0.0448457
SH3D21	6.34243	0.00917777
SDE2	6.33241	0.00220473
ALKBH4	6.29969	0.0343156
CNOT6L	6.25143	0.00398807
ZNF71	6.22505	0.0132133
RHOJ	6.18238	0.00938192
MROH8	6.16149	0.0204832
ZNF17	6.15834	0.0151209
DHX32	6.15246	0.00200186
ELFN1	6.11069	0.035101
IMPA2	6.08622	0.00500362
PART1	6.06351	0.0328713
USP49	6.03214	0.00803978
AMY2B	6.02925	0.0223088
GUF1	5.9603	0.00813722
TLR4	5.92378	0.0140352
SH3BP5-AS1	5.89631	0.0260187
C21orf58	5.87997	0.0306595
AVL9	5.6689	0.0254811
ACSL5	5.63926	0.0175748
LINC02263	5.59492	0.00483639
AC245060.5	5.59095	0.0160207
CORO2B	5.58588	0.0183604
AC090543.2	5.5837	0.0120204
MAP2	5.52251	0.00182641
PPARA	5.51864	1.74906e-05
GSTZ1	5.44633	0.00817873
RAP2A	5.40965	0.00412025
ZNF91	5.38393	0.0078481
GBP1P1	5.34191	0.0303302
SGO2	5.32195	0.00470016
GINS3	5.32143	0.0473967
C18orf25	5.29867	0.00222568
ARHGAP24	5.22786	0.0155295
SLC35D2	5.207	0.000559361
LIMK2	5.14625	0.0482785
TRMT9B	5.12559	0.0311058
AP004609.3	5.11212	0.0219953
PPP1R14BP3	4.97935	0.0499032
DNAAF5	4.90443	0.0399638
CCNA2	4.88247	0.0296407
ABCA1	4.86318	0.0106024
ZNF619	4.86045	0.0466948
PHLPP1	4.85137	0.0468787
ABCB7	4.79143	0.0178618
ZNF385B	4.78964	0.011441
KLC4	4.74725	0.0301632
PLEKHM3	4.68096	0.0159772
ZNF814	4.63491	0.0118098
AC011495.1	4.58905	0.0354645
SLC36A4	4.47528	0.0495662
RPUSD4	4.42712	0.0108961
ENO2	4.3492	0.00225708
FAM50B	4.31361	0.00623299
AVEN	4.16268	0.00495671
ZKSCAN7	4.13189	0.0420481
CHPT1	4.08133	0.00368343
ZNF431	4.03993	0.0360568
PTPMT1	4.01525	0.0438061
MDM1	4.00306	0.0419254
FAM76A	3.96193	0.0210723
ZBTB3	3.90676	0.0372517
MTMR14	3.8478	0.00872185
CNTROB	3.81761	0.0368969
RNF135	3.7981	0.00986169
COG7	3.74972	0.0352946
LRRC37A16P	3.66105	0.0296563
PSEN2	3.64431	0.0147348
ARMC5	3.56179	0.0448522
LCA5	3.52124	0.0480303
LBP	3.50324	0.000379079
MPHOSPH9	3.44934	0.0388223
TANC2	3.42599	0.0420643
KLHL13	3.40679	0.00331546
SSX2IP	3.38186	0.0460747
TOR1B	3.36776	0.0192626
MT1M	3.27957	0.0420472
TNS2	3.25763	0.0221391
DCAF8	3.24563	0.0079517
MBIP	3.2306	0.0404284
LRRK2	3.21103	0.0181318
NHLRC3	3.20355	0.02212
SYNE2	3.18845	0.0117586
PLEKHJ1	3.15902	0.0283595
VSIG10	3.14403	0.0316584
EYA4	3.04054	6.66369e-05
ANKRD65	3.03727	0.0340347
IRF9	3.03377	0.0164033
DDB2	2.99699	0.0107605
ZW10	2.99285	0.0288555
HLA-A	2.98712	0.0256446
POLR2I	2.93987	0.0234194
SLC2A5	2.89077	0.0247754
KDM3A	2.74073	0.0128785
AP3M1	2.68243	0.036605
ALDH2	2.60183	0.038975
PPP1R15B	2.54815	0.00626947
RPUSD3	2.54376	0.0420776
MX2	2.5017	0.0442208
HNRNPH2	2.49765	0.0334873
FUNDC2	2.47964	0.00633727
BRCA2	2.40884	0.0395109
LRRC8D	2.39635	0.0253457
RECK	2.38548	0.0206508
PHF21A	2.3653	0.0474814
APCDD1L	2.36027	0.0490517
PNKD	2.32304	0.0183173
AFF1	2.29427	0.0371011
ATP6V1B2	2.28646	0.0151967
NDUFAF2	2.23558	0.0249083
BCAS2	2.20532	0.0375027
ENSG00000286169.1_AHRR	2.17087	0.0401095
CTIF	2.12646	0.0414615
IGF1R	2.09975	0.0487628
SUGT1	2.08114	0.000471912
FAM219A	2.01521	0.0113432
SFT2D2	1.99975	0.0322694
SYPL1	1.99708	0.00678873
SLC25A46	1.97122	0.0396604
WIPF2	1.95709	0.0186917
TRIB3	1.92176	0.0117428
TGFBR3	1.91607	0.00683548
NTRK2	1.91159	0.013629
AKAP13	1.88129	0.0284575
STXBP1	1.84955	0.0415979
SGMS2	1.84054	0.0194276
KCNQ1OT1	1.829	0.0248382
MTMR9	1.82818	0.0495582
CCM2	1.81934	0.0160619
AFDN	1.81682	0.0403779
KLHL36	1.78553	0.0301917
STEAP4	1.72373	0.00147096
COPS3	1.71623	0.0338448
RNF41	1.70063	0.00309928
SRPRA	1.63781	0.027004
LIMS1	1.63205	0.0309684
PFDN1	1.62118	0.0396061
ESYT1	1.62081	0.0481376
BNIP3	1.6119	0.0402876
CEP57	1.55449	0.0161147
NUP62	1.54266	0.0152634
SMOC1	1.53875	0.00578015
NOM1	-1.50611	0.0297957
STK4	-1.50854	0.01684
PTGFR	-1.54223	0.0287881
ID3	-1.5546	0.000332744
PTK2	-1.55512	0.0373947
CAPRIN2	-1.66723	0.0236819
SCARNA22	-1.6988	0.040686
RAB30	-1.70097	0.0477769
SRP68	-1.70099	0.0178013
IRAK4	-1.70417	0.0438549
GSTA4	-1.70501	0.0121625
KLHL21	-1.7265	0.0409151
HPS5	-1.73022	0.0251109
FILIP1L	-1.73025	0.00166009
SDC2	-1.74874	0.00441425
EIF4E	-1.83419	0.0277272
HYOU1	-1.8481	0.0313593
ZNF271P	-1.8504	0.0375076
KCTD7	-1.86256	0.0390089
ENTR1	-1.86584	0.0452168
PDHB	-1.86603	0.0196233
NKAPD1	-1.94842	0.0128571
CDKN2C	-2.11271	0.0433158
FLRT2	-2.1201	0.00200929
ABI1	-2.13985	0.0378238
WTIP	-2.15151	0.00807057
GRK5	-2.15785	0.0353969
WDR26	-2.16554	0.0115194
SSPN	-2.19354	0.00133001
ENKD1	-2.21522	0.0200272
UBE2W	-2.24386	0.0498641
MDM4	-2.28191	0.0220994
WASHC3	-2.35978	0.0369351
SPATA20	-2.38988	0.00723258
ZNF330	-2.46562	0.0296269
CWC22	-2.50625	0.00090778
PITRM1	-2.52154	0.0150377
POLK	-2.60469	0.0481245
RHBDD1	-2.66068	0.0224377
CHD1	-2.76325	0.00207272
SPON2	-2.80988	0.023541
NREP	-2.82464	0.0452996
BDH2	-2.86323	0.00106898
GBP3	-2.89265	0.0191914
DENND10	-2.93083	0.0220109
MASP1	-2.97564	0.038841
AC135050.6	-2.99257	0.0356485
BMPER	-3.13243	0.0373229
HIVEP2	-3.16884	0.0174098
MRPL48	-3.21184	0.0224496
TRIM52	-3.21204	0.0373515
CACNB3	-3.22616	0.0216849
NDNF	-3.31857	0.0278065
ADAMTS7	-3.43316	0.0452428
NPTXR	-3.45346	0.0103189
CACNA1C	-3.46166	0.0277248
RAB36	-3.46648	0.0472174
GSTM3	-3.5428	0.0120929
SCLT1	-3.54314	0.0394725
CROCCP2	-3.55297	0.0333425
PKDCC	-3.60312	0.00666711
GSTM5	-3.6081	0.0101553
AF165147.1	-3.63632	0.00367588
APEX1	-3.67189	0.0391819
PAQR8	-3.6937	0.0383816
SOX9	-3.72337	0.0219329
PBLD	-3.80156	0.0206325
EVA1A	-3.83824	0.00340463
CASC2	-3.83939	0.0292022
TRMU	-3.95612	0.018383
AC008969.1	-3.96171	0.0296527
CCDC144B	-4.02214	0.0321042
DGKI	-4.12079	0.0224864
MT-TC	-4.18024	0.00921313
MCC	-4.18861	0.0193063
MAGI2	-4.2321	0.024683
TAB1	-4.26583	0.030252
C11orf87	-4.27116	0.0399259
TAF10	-4.31755	0.0384369
NES	-4.41135	0.022144
WDR35	-4.79914	0.0110283
ERAL1	-4.80962	0.00744848
DCAF4	-4.81414	0.0251208
TRAPPC9	-4.84757	0.0249625
NOL4L	-4.86173	0.00442854
CPSF7	-4.90609	0.0038348
CEMIP2	-4.91332	0.0153326
KIF16B	-4.94926	0.00133688
CARD16	-4.95023	0.0133547
IKZF5	-5.07585	0.00387383
AC083837.1	-5.08971	0.00644813
TRMT12	-5.15085	0.00375155
PDK1	-5.15372	0.0423233
KCTD17	-5.43337	0.0232279
SNHG4	-5.53951	0.036908
IQCG	-5.57201	0.00140517
CAMK2G	-5.58339	0.0152783
SCARNA7	-5.5938	0.00603741
KIF9	-5.60223	0.0110106
PI4KA	-5.70078	0.00183879
ETV1	-5.7211	0.0229254
KLF5	-5.74057	0.000194729
PPP1R3B	-5.74175	0.00665362
SAP130	-5.743	0.00327454
RAF1	-5.76033	0.0365397
ELF3	-5.78395	0.0248285
BTBD1	-5.8045	0.0180859
PCCA-DT	-5.87694	0.017167
GALNT12	-5.89431	0.0153843
ANKRD36	-5.91872	0.0474357
SLC40A1	-5.9222	0.0247702
AL604028.1	-5.96405	0.00236452
SP2-AS1	-5.98459	0.0194088
EXOC2	-6.00121	0.0128681
ITPKC	-6.09374	0.0113284
CCL28	-6.16519	0.00322088
TTLL5	-6.20293	0.0455915
DTWD2	-6.25133	0.00673494
NBPF1	-6.33286	0.00319064
PTPDC1	-6.34083	0.0187473
SLC2A13	-6.42425	0.0251597
PRTFDC1	-6.50381	0.0482537
TRAPPC13	-6.58304	0.00178109
MAN2A2	-6.59768	0.0230103
MYEOV	-6.66727	0.0387021
CCDC121	-6.68785	0.038199
GEN1	-6.69972	0.00268814
BST2	-6.7064	0.00215677
ATF7IP2	-6.75695	0.0294404
CCDC149	-6.75943	0.00345375
C15orf39	-6.78569	0.00954408
NDRG4	-6.78593	0.0276285
SLC8A1-AS1	-6.81706	0.0271952
NAALADL1	-6.85546	0.0246539
LAMA1	-6.92473	0.0204662
ABCA5	-6.9929	0.000240473
ABCC9	-7.01787	0.0206498
SMPD3	-7.03116	0.0203892
PCYT2	-7.03391	0.0457152
KALRN	-7.05288	0.0162522
LNX2	-7.0614	0.00898512
SPACA9	-7.07245	0.0068564
AC046134.2	-7.0854	0.00601941
SGF29	-7.0922	0.0430107
DACT3	-7.1426	0.0293743
HIST1H1B	-7.20913	0.044937
PSMA6	-7.23179	0.0432975
MAP3K4	-7.26673	1.07491e-06
ZNF274	-7.29286	0.00960824
MYLPF	-7.31283	0.0261219
PC	-7.34403	0.0482958
GPATCH3	-7.34607	0.0178676
TPRG1	-7.34648	0.0490363
ACAD10	-7.36447	0.0460029
NAGS	-7.37671	0.049088
CCND2-AS1	-7.40089	0.0445161
NPTX1	-7.40141	0.0431146
DOK6	-7.41103	0.00661861
TBCD	-7.44229	0.0413002
OSTF1	-7.44601	0.000738741
AC098650.1	-7.4589	0.0419951
FLAD1	-7.45992	0.00213899
AC072061.1	-7.4645	0.0396441
DPH2	-7.46467	0.00196115
CHIC2	-7.46566	0.0428159
SLC25A35	-7.46838	0.00626713
AC008537.2	-7.47024	0.0403422
AC008915.2	-7.47214	0.0463023
WDR44	-7.47754	9.6298e-05
GORAB-AS1	-7.47799	0.0372209
LIF-AS1	-7.47977	0.0386481
DNAJB7	-7.48054	0.0385406
STK11IP	-7.48081	0.00159904
METTL17	-7.49321	0.0377535
LINC00476	-7.50897	0.0369514
RTN4RL1	-7.5207	0.0357695
SNORA11F	-7.52369	0.0355561
LRRC34	-7.52604	0.0356203
EFS	-7.53887	0.0166383
CEP19	-7.55325	0.0103697
RPL34P18	-7.57013	0.0315415
FBH1	-7.57269	0.00954542
POLA2	-7.57534	0.000462105
AC020913.3	-7.57897	0.0321508
PSPN	-7.5827	0.0320013
ALOX12-AS1	-7.58669	0.0314333
RAVER2	-7.59292	0.0103834
MADD	-7.59398	0.0167502
AL691432.2	-7.60143	0.0132099
NRF1	-7.60674	9.0838e-06
AC090360.1	-7.61313	0.00393586
TAPBP	-7.62547	0.0301767
ARL8A	-7.63698	0.0285637
AC007038.2	-7.63831	0.0286018
AC005736.1	-7.64046	0.0312942
CFAP221	-7.64844	0.0034552
CACNA2D4	-7.66381	0.0269611
FAM90A1	-7.68563	0.0244967
TAB3	-7.69053	0.0258087
C9orf106	-7.70615	0.000297566
ZNF154	-7.72297	0.0263171
KRIT1	-7.72453	0.000204682
AC008147.2	-7.75601	0.0238594
GYG2	-7.76071	0.0224483
TEX22	-7.76094	0.0208286
AC010538.1	-7.78579	0.0211138
RBM34	-7.81455	0.0184938
CLK2	-7.819	0.0204762
AC009509.4	-7.82115	0.0183393
TBC1D4	-7.83696	0.000866426
PRKAB1	-7.84343	0.0184901
AP002990.1	-7.84693	0.0190232
HOXA5	-7.85801	0.00393027
LINC01094	-7.86102	0.0171699
B3GAT3	-7.86724	0.000261371
PLAGL2	-7.88537	0.0167213
MED31	-7.89625	0.00194495
RPL39L	-7.89769	0.0164623
TSTD2	-7.91557	0.0155701
CCSAP	-7.94711	0.00629488
AC012306.3	-7.95952	0.0131613
ZNF19	-8.00281	0.0126865
PLXNB1	-8.00423	0.0126142
AC134407.2	-8.00805	0.0120012
MMP16	-8.0395	0.00121156
RMC1	-8.04548	0.0114656
AC008895.1	-8.04649	0.0114067
FAM53B	-8.0491	0.00125432
IRF2BP1	-8.0542	0.0119427
ZNF354A	-8.05434	0.0127404
ABHD8	-8.05868	0.002008
RPL13P5	-8.09868	0.0103616
DISP2	-8.16823	0.00363393
DNAJC27-AS1	-8.17061	0.00915954
ZNF229	-8.19585	0.00782539
ZFP1	-8.20516	0.00131078
AC009120.1	-8.22161	0.00765879
WWC2-AS2	-8.22263	0.00698501
LY6E	-8.23138	1.51152e-05
TMEM121	-8.23523	0.00673115
SYDE2	-8.24802	0.00226584
CENPL	-8.25466	0.00828635
IPO4	-8.26831	0.000874977
OSBPL7	-8.26948	0.00587853
TMEM69	-8.27859	1.74156e-05
SERGEF	-8.28279	0.00632695
AC016596.1	-8.28663	0.00725916
FAM133B	-8.30475	0.000584327
INAFM2	-8.31023	0.000894458
RAB17	-8.31582	0.00568256
ZNF213-AS1	-8.32891	0.00538512
AC109466.1	-8.33008	0.00495549
SOX5	-8.38365	0.00139651
RNU7-57P	-8.38972	0.00577691
TWNK	-8.42249	0.000606497
ZNF317	-8.45446	0.000386326
DET1	-8.45715	0.00408276
RTN4IP1	-8.46014	0.0034375
MAFK	-8.46428	0.00130824
NLRC5	-8.47088	0.00103516
CCDC24	-8.48115	0.00319138
C9orf116	-8.49424	0.000586536
KTI12	-8.50394	0.000259914
HIST3H2A	-8.51594	0.00331752
GRIA1	-8.55071	0.0030049
AP001505.1	-8.56291	0.00279977
ARMCX5	-8.57562	1.39422e-06
LRRC29	-8.58364	0.00267548
ZNF696	-8.60611	0.000270616
MSX1	-8.60773	0.00080441
PLAC4	-8.62355	0.00239445
HOXA11	-8.62882	0.00272095
DNAJA4	-8.63397	0.000150251
MESP2	-8.63721	0.00241079
DUSP4	-8.65147	0.000124883
AP001330.4	-8.67395	0.00268393
AKAP3	-8.73465	0.00143855
CDAN1	-8.74032	0.00159694
ZNF576	-8.77616	6.89864e-05
MICAL1	-8.8059	8.85057e-05
AC079174.2	-8.81576	0.000447132
GGH	-8.84312	0.00130009
SIRLNT	-8.86669	0.00103437
EXD2	-8.92133	0.000744777
ZNF669	-8.9527	7.68863e-05
AC092807.3	-9.12778	6.49186e-06
ABCB8	-9.15362	0.000497436
PHLPP2	-9.21065	5.33321e-06
ADA2	-9.23886	9.34382e-05
ZBTB5	-9.5392	8.99059e-06
FMO2	-9.75139	2.70306e-05
TBC1D22A-AS1	-21.407	4.35382e-08
AC007529.2	-21.5485	3.54974e-08
SRSF9	-21.5856	3.36129e-08
MYLK-AS1	-21.6217	3.18732e-08
AL136419.3	-21.6217	3.18732e-08

## Sheet: Table S5 - knee
	log2FoldChange	pvalue
SPATA5L1	-21.05	2.06715e-08
TTC32	-21.0327	2.39638e-08
CXCL9	-20.9967	3.23347e-08
DSCR9	-20.9967	3.23347e-08
AP003110.1	-20.9614	4.36951e-08
AL390728.4	-20.9045	6.94406e-08
MSH4	-20.8855	8.111e-08
ZBTB48	-20.8471	9.67741e-08
AC012459.1	-20.8471	9.67741e-08
RAB3A	-20.8272	9.95545e-08
AL121900.1	-20.7837	1.05891e-07
FUT1	-20.7427	1.1223e-07
PBK	-9.33186	7.32173e-05
ACYP2	-9.17072	1.58533e-06
SPAG1	-9.15347	1.50119e-06
SPC24	-9.05991	0.000201971
DIRC3	-8.95003	1.14629e-05
UBE2C	-8.9093	0.000413365
ZNF350	-8.8894	9.91023e-06
PHACTR1	-8.85149	7.50432e-06
HECTD2	-8.77643	0.000488746
ADAM17	-8.77546	1.33762e-05
CCDC18	-8.70972	2.49742e-05
ZNF441	-8.70354	0.000712652
FIGNL1	-8.7028	0.000643232
ERMP1	-8.69793	2.94085e-05
C10orf88	-8.69336	2.2828e-05
GAS8	-8.66737	0.000865542
ZNF92	-8.64484	0.000953431
AL512353.1	-8.58003	0.00135983
LRRC8C	-8.57639	4.40132e-07
MT1H	-8.50856	0.00134543
DHCR7	-8.45538	0.000127808
TMEM35A	-8.45503	0.000121507
TMEM233	-8.30934	0.000228113
CDCA3	-8.27818	0.00313677
RBM4	-8.27529	3.09407e-06
SPIN4	-8.25704	0.000275562
MCMDC2	-8.25674	0.00354751
AC064807.1	-8.2419	0.00351658
AC009318.1	-8.23881	0.00346373
AL645568.1	-8.22852	0.00115071
TAF6	-8.21455	0.00380245
AC109460.2	-8.21395	0.000437407
AL589993.1	-8.21076	0.00388196
PCNX2	-8.20941	0.00139642
MRPL20-AS1	-8.20188	0.00338099
NUP50-DT	-8.1962	0.000584232
AC005962.1	-8.1961	0.00419121
EIF4ENIF1	-8.1879	1.04775e-05
SLC41A2	-8.17291	9.96312e-05
AL390728.6	-8.15633	0.00440903
NHSL1	-8.13279	0.00478488
CCDC138	-8.11984	0.0049574
TREM1	-8.11572	0.00539967
SLC25A41	-8.09315	0.00559558
CNOT1	-8.08673	0.00497895
LHPP	-8.08506	0.000497504
MINDY1	-8.08096	1.39938e-05
EVI5L	-8.07541	0.00558314
STARD7-AS1	-8.07515	0.00558177
GFOD1	-8.06714	9.39592e-05
L3MBTL2	-8.06606	0.00112111
ZNF408	-8.06358	0.00165908
AC010519.1	-8.04411	0.00660472
KIF13B	-8.02564	0.00230375
ZFP69B	-7.98176	0.00759567
AC092645.1	-7.96845	0.0077304
C11orf87	-7.95953	2.88778e-05
KLHL11	-7.95689	0.00697085
ARHGAP19	-7.9476	0.000800839
PARP11	-7.91043	4.02798e-05
HARBI1	-7.89197	0.00965619
AC005899.6	-7.8905	0.0100192
RASAL2-AS1	-7.88584	0.00925146
AL031595.3	-7.88494	0.00926107
SLC35F2	-7.8788	0.00943785
ZNF415	-7.87869	0.0102625
COPG2	-7.86708	0.00971644
Z97200.1	-7.86209	0.00159251
ZNF718	-7.85186	0.00914093
IBA57	-7.84818	0.00396541
AL928654.4	-7.80749	0.0120259
AC011346.1	-7.80735	0.00488087
NRG1	-7.79293	0.0136602
AC007364.1	-7.79198	0.0118798
PDE3B	-7.79142	0.0129386
PTPDC1	-7.78161	0.0120255
CYP11A1	-7.76398	0.00142163
FNDC10	-7.76096	0.00609528
DEFB1	-7.75255	0.00242952
UNC5B-AS1	-7.73461	0.0135328
GDPD1	-7.73096	0.014028
MT1G	-7.71919	0.000972321
CRIPAK	-7.70778	0.0133557
MCM10	-7.69813	0.0146605
UTS2B	-7.69703	0.0150605
APOD	-7.66924	0.000167587
TMEM38B	-7.66644	0.00195383
AC007938.3	-7.66321	0.0148734
SMG5	-7.65252	0.0180685
MAB21L1	-7.64467	0.0166322
KIAA1324L	-7.63568	0.000695571
AC119044.1	-7.63549	0.0194231
NBPF3	-7.63379	0.0037877
TLR6	-7.62705	0.0174355
DEPDC7	-7.62575	0.00384465
RFPL1S	-7.61655	0.0179385
BCAM	-7.60276	0.0195389
DHX58	-7.58081	0.00835096
ANKRD44	-7.57948	0.0181442
AL122125.1	-7.57759	0.0197884
HSD17B6	-7.57621	0.018027
PALB2	-7.56225	0.00663417
AP001148.1	-7.55883	0.0205443
LINC00869	-7.54197	0.0196159
ADGRA3	-7.53538	0.0215159
AP000873.2	-7.5352	0.0197696
AL731571.1	-7.53096	0.0108962
CX3CL1	-7.52997	0.00283901
TUBE1	-7.51909	0.0206373
A2M	-7.5139	0.021753
ZNF324B	-7.51238	0.022409
MBLAC1	-7.51187	0.0228566
LMO2	-7.50696	0.0238213
RHNO1	-7.49049	0.000297369
RAB3IP	-7.48151	0.0224804
GBGT1	-7.47283	0.0237286
NPM1P27	-7.47136	0.0335913
ZNF208	-7.46363	0.0132391
FRAT1	-7.45138	0.00914345
BBS5	-7.4504	0.0115703
DIRC1	-7.44019	0.0263358
AL357079.1	-7.43002	0.0361066
ZNF774	-7.42245	0.0278139
ALPL	-7.42145	0.0128628
AC124798.1	-7.40947	0.0326782
IKBKG	-7.39714	0.0285753
ZNF724	-7.39128	0.0309933
ZNF567	-7.3889	0.0109261
STEAP1B	-7.38319	0.0098174
AL354811.1	-7.37629	0.029729
AP000866.1	-7.36858	0.0138763
CHMP6	-7.36302	0.0292681
FBXO48	-7.35173	0.0299561
RHOU	-7.34488	1.5213e-05
SCARB1	-7.34256	0.0165651
PRXL2A	-7.34232	0.0196975
AC004951.1	-7.34164	0.0327766
EVL	-7.32061	0.043441
AL050341.2	-7.30887	0.0347075
AL118506.1	-7.29712	0.0183268
MAP1LC3B2	-7.28381	0.0358314
GGH	-7.28191	0.034596
SCN2A	-7.27737	0.000947087
DHX38	-7.27244	0.00145155
BMP8A	-7.27128	0.0353435
ZNF337	-7.26244	0.0371221
MTCO1P2	-7.25705	0.0383244
ARHGAP11A	-7.25108	0.0406989
SLC13A3	-7.25054	0.0379812
MTFR1	-7.23932	0.0368409
ST3GAL3	-7.2386	0.0178401
MFAP2	-7.22634	0.0412257
AC087854.1	-7.20973	0.0415399
VWA8	-7.2047	0.0393601
AC010883.3	-7.20443	0.0435796
ZNF738	-7.1842	0.0419286
SHCBP1	-7.17938	0.0412825
LINC02432	-7.168	0.0452525
LINC02202	-7.1333	0.0479775
KLHL23	-7.08532	0.0491446
PPP3CC	-7.07708	0.0109111
TGIF2	-7.0609	0.0255921
FTH1P3	-7.04967	0.0103734
TFAP4	-7.04642	0.0288139
STAG3L4	-7.04548	0.00196186
LINS1	-7.0351	0.00425255
AP2A2	-7.03059	0.0250502
GDPD3	-7.00396	0.0148733
AC015712.2	-6.99905	0.0122317
RAB11FIP1	-6.99361	0.000135056
ZNF765	-6.95487	0.0126457
RBPMS2	-6.91032	0.0128363
AC012360.3	-6.88289	0.0159193
LINC00672	-6.86326	0.0343444
RNFT1	-6.85442	0.0369114
M6PR	-6.83816	0.00335774
SDR42E2	-6.83465	0.0023894
CIT	-6.77384	0.00571015
UBL7-AS1	-6.76242	0.0195558
SLC7A7	-6.74936	0.044195
KALRN	-6.74421	0.0468997
ITPR3	-6.7228	0.00691049
EIF5AL1	-6.71462	0.00609753
HHIPL2	-6.67603	0.0260811
RFX3-AS1	-6.67184	0.0128574
ZKSCAN2-DT	-6.63655	0.0254632
VSTM2L	-6.63473	0.0258836
ZBTB49	-6.60652	0.0256627
DSEL	-6.50963	0.0327375
PRPF8	-6.50038	0.0330097
WDR74	-6.49709	0.00119718
FAM71F2	-6.46853	0.0352865
TTLL5	-6.46475	0.00197096
CLP1	-6.4533	0.0351536
CSNK2A3	-6.44891	0.0398368
PLBD1	-6.42842	1.22062e-05
LINC02605	-6.4138	0.0400742
PXMP2	-6.40106	0.0191061
SOX5	-6.37645	0.0243604
CLIP2	-6.35994	0.00682654
PHEX	-6.33792	0.00974616
RASD1	-6.31471	0.0201687
AC060780.1	-6.31037	0.0448219
FAM83G	-6.27792	0.0469786
FRMD4B	-6.22774	0.00920208
GPHN	-6.22451	0.0223614
LMO3	-6.20776	0.0306028
AC009120.2	-6.19956	0.0137283
FGF1	-6.17974	0.000762196
DMKN	-6.17813	1.00219e-05
MANEA	-6.17553	5.34845e-06
ADAMTS12	-6.16243	0.00900675
AC006547.1	-6.12924	0.00525158
HBEGF	-6.12741	0.0430668
MRM3	-6.10156	0.00134709
CDK20	-6.07714	0.0417384
DCUN1D2	-6.04972	0.0372111
DUS2	-6.04437	0.0419495
FAP	-6.0406	0.000128901
ZKSCAN7	-6.00215	0.00298392
CENPS	-5.94445	0.0107364
MARCKSL1	-5.88402	0.0299761
AC003681.1	-5.87821	0.0271501
ZNF418	-5.86475	0.0252807
SDE2	-5.84734	0.0187146
AC109460.1	-5.76907	0.0100679
DPT	-5.65625	0.00561924
TSHZ3	-5.63759	0.00970284
AC018647.2	-5.63521	0.000179319
EMC9	-5.55278	0.00846164
MTND3P19	-5.54881	0.0280281
PPP1R3D	-5.53127	0.00219586
AC126474.2	-5.43212	0.00111587
HAUS1	-5.41011	0.00596288
ABCC2	-5.17551	0.00546641
NRF1	-5.16529	0.0156026
SNHG10	-5.05978	0.00492772
FLAD1	-5.03912	0.00273016
SLC22A23	-5.01829	0.000188426
CGRRF1	-4.96631	0.0180007
RFC2	-4.95962	0.00933432
TUBA1C	-4.92546	0.0150671
AK9	-4.917	0.0425733
GRAMD1A	-4.86425	0.00181156
TK1	-4.8315	0.00281712
RABGGTA	-4.80992	0.0142692
PLCL1	-4.80834	0.0415657
NT5DC3	-4.7947	0.0346967
SUOX	-4.76236	0.015059
TMEM240	-4.75487	0.0122023
MGME1	-4.68976	0.00387368
AL117332.1	-4.6551	0.0446984
WDFY3-AS2	-4.63647	0.0157208
TDRD1	-4.61766	0.0250745
C12orf73	-4.54855	0.0209114
ENGASE	-4.49527	0.0412783
KAT2B	-4.47232	0.0245955
ZNF252P	-4.40577	0.000769458
PIGU	-4.36378	0.00328537
ZNF396	-4.36285	0.0455562
MT-TT	-4.3365	0.00182436
APBB2	-4.32317	0.0235927
LINC00882	-4.32239	0.0287825
RPS2P35	-4.30815	0.0327559
TEX26-AS1	-4.20412	0.00888732
ZNF629	-4.15228	0.00331065
37681	-4.14327	0.0459531
PIP4P1	-4.11038	0.0072391
VRK1	-4.08709	0.0255719
PCGF6	-4.07478	0.0372619
ATL2	-4.05454	0.0191946
TIGD2	-4.05004	0.038484
ZDHHC21	-4.02282	0.000785063
MIR10B	-4.01302	0.011338
UTP20	-3.99842	0.000427705
CMYA5	-3.97768	0.0273785
MTFMT	-3.9475	0.00413749
PLEKHM3	-3.88609	0.0339363
NCOA1	-3.82806	0.0168943
SDC1	-3.78185	0.0447092
SLC7A8	-3.77492	0.0330447
CXCL8	-3.67588	0.0202939
UBASH3B	-3.61078	0.0352132
LINC01128	-3.57996	0.0357237
CSRNP1	-3.50937	0.0147819
CENPM	-3.46878	0.0303807
DBF4	-3.46473	0.0250864
MAFB	-3.46082	0.0183622
LAMC2	-3.3797	0.0432742
FBXO5	-3.37262	0.0299424
CD2AP	-3.35537	0.0135662
AUH	-3.33422	0.0489398
KDM1B	-3.27644	0.0473332
S1PR3	-3.26758	0.00633639
C15orf48	-3.26447	0.0153259
TMEM60	-3.23133	0.000291221
PSMB3	-3.22249	0.00320992
RDH14	-3.18129	0.0350524
SCRN2	-3.11023	0.0411971
CTNNBL1	-3.10475	0.0100133
C11orf74	-3.10362	0.039592
RPP38	-3.07868	0.0406553
CDKN2B	-3.0775	0.0202758
STXBP3	-3.06393	0.00288941
HSD11B1	-2.96311	0.0209025
ZNF592	-2.93488	0.0355859
VIT	-2.88741	0.0272042
CPSF6	-2.82614	0.0218727
ABHD5	-2.80625	0.000167038
PAK1IP1	-2.70807	0.0239154
TSPAN31	-2.62308	0.0317168
DSP	-2.59779	0.0486816
PRG4	-2.59137	7.98252e-08
NUDT9	-2.57949	0.0205207
ABI1	-2.56596	0.0163237
ASB1	-2.56302	0.0389143
MME	-2.5443	0.00222345
NRBF2	-2.5351	0.0402098
SCUBE3	-2.46419	0.0314708
ALDH1A3	-2.4215	0.0303121
HIC1	-2.42142	0.00179925
TBCEL	-2.37341	0.0202527
CXCL6	-2.2861	0.000601882
ISG15	-2.28324	0.00248746
DNAJA2	-2.15087	0.00113967
ZCCHC14	-2.09453	0.0230217
ZBTB44	-2.05882	0.0414955
GGCX	-2.05223	0.00507531
DEGS1	-2.04181	0.0247142
GFPT2	-2.03624	0.00558948
DPP4	-2.02369	0.00777055
TPRA1	-2.0207	0.0191213
KYNU	-2.01552	0.0302133
FBXO11	-2.00964	0.00501999
BDKRB1	-1.99495	0.00200905
TFPI2	-1.9782	0.0100796
GLI3	-1.95946	0.0384579
SLF2	-1.94769	0.0113299
HES1	-1.94481	0.0115319
WDR76	-1.91797	0.0397835
CCDC93	-1.88784	0.0351599
SAP30L	-1.87653	0.0355153
SAR1B	-1.8573	0.0266047
SLC35F6	-1.7866	0.0135764
BMS1	-1.78024	0.00240695
CLUH	-1.77861	0.00811037
ARHGAP12	-1.74396	0.0462694
NEDD4	-1.6954	0.0428632
SLC16A1	-1.62428	0.0164977
BTAF1	-1.61821	0.0458793
IREB2	-1.61809	0.0476452
HSD3B7	-1.60418	0.0415383
39142	-1.60259	0.0345914
FAM20A	-1.59026	0.0055343
MIEF1	-1.58077	0.027487
FCHSD2	-1.57281	0.0426859
IRF1	-1.56229	0.0167635
ABLIM1	-1.56171	0.0392217
FAM171A1	-1.55579	0.0487856
RCAN1	-1.54294	0.0279696
UHRF1BP1L	-1.5346	0.0229007
UGGT1	-1.5202	0.0116324
CSGALNACT2	-1.51977	0.0269279
RND3	-1.51703	0.000120092
VWA5A	-1.51619	0.0322742
PHF20L1	1.5004	0.0296972
APPL2	1.5043	0.0154705
ALDH1B1	1.51345	0.0361533
CEP63	1.5172	0.0341335
B4GAT1	1.55084	0.0317007
KCNMA1	1.58913	0.0103293
SLC9A6	1.60698	0.0390446
ITGA11	1.60702	0.00040112
ARNT2	1.68409	0.0431511
SIRT1	1.69392	0.0282686
BROX	1.69835	0.0112717
WIPF2	1.7076	0.0178589
ACAN	1.70937	0.0209259
PTPRF	1.71239	0.0259216
AC037198.1	1.76639	0.00396342
NDUFB6	1.79573	0.0156648
KPNA1	1.82066	0.0490414
PCSK7	1.8209	0.0180907
AMPD2	1.83437	0.0318356
MAGEH1	1.84488	0.0346188
PTAR1	1.85583	0.0157809
CLUAP1	1.86048	0.0433653
MYLK	1.86409	0.000669469
PPID	1.89805	0.0404216
COMP	1.93794	8.53032e-05
EDN1	1.95497	0.0408296
BET1L	1.96931	0.010838
LASP1	1.97055	0.0247872
VDAC2	1.97954	0.0416729
FARSB	1.98038	0.0392231
TMEM168	1.98176	0.0394617
SNHG14	2.0081	0.00226829
RRAGC	2.02388	0.0426795
BLOC1S1	2.05487	0.0308038
SPEG	2.05937	0.0371332
KCNK6	2.05967	0.0370154
MSH3	2.0833	0.00882537
NATD1	2.08511	0.0371752
GTPBP1	2.08962	0.0330809
CKAP2	2.16333	0.0475181
ALPK1	2.16886	0.010621
SLC35C1	2.20526	0.0398044
GRAMD2B	2.30648	0.00198087
SHISA4	2.31417	0.0371788
PDGFA	2.35214	0.00319312
CSPG4	2.35552	0.00427457
ERG28	2.3727	0.0138315
MIER3	2.39703	0.0380126
IL26	2.39886	0.0236494
FBXO38	2.40006	0.0416922
OPA1	2.40505	0.0304132
MFGE8	2.45192	1.10206e-05
FBXL3	2.54356	0.0343029
UBA5	2.55596	0.0145187
EIF2B2	2.58043	0.00836241
RGS20	2.63892	0.0339666
GAP43	2.64105	0.0306885
HUS1	2.72406	0.049571
GOLGA8B	2.77818	0.0058327
SHROOM1	2.87977	0.0225348
ACOT13	3.04454	0.0231207
ERG	3.08306	0.0409675
TMSB4XP4	3.13565	0.045429
CSNK2A2	3.14626	0.00420584
GPD1L	3.18457	0.0228273
GNB5	3.20383	0.0345126
AP3M1	3.25106	0.0127549
UBE2D4	3.26105	0.00966465
TMEM141	3.29843	0.00704651
ATP6AP1L	3.33364	0.0260956
TCAIM	3.34005	0.012023
JHY	3.41564	0.0254568
CNKSR3	3.45063	0.0332478
CACNA1C	3.54732	0.0155819
DNMT3A	3.55772	0.0218074
USP31	3.55906	0.0186071
EPHB4	3.57486	0.0253683
C1orf109	3.59877	0.0209413
AC122129.1	3.66856	0.0381368
TMEM175	3.77319	0.00730629
HOOK2	3.77429	0.0135821
SIX4	3.82832	0.0440164
NUDCD1	3.86457	0.0393123
EXTL3	3.95935	0.0225566
RIN1	4.00292	0.0190849
RALGAPA2	4.01807	0.0154528
MRPS17	4.05768	0.0261987
RRP36	4.065	0.00331698
ASB16-AS1	4.11973	0.0261139
ZNF570	4.15999	0.0098813
ZNF587	4.20032	0.00159774
RABGEF1	4.29577	0.0288976
MCRIP2	4.3099	0.0408678
SERPINB8	4.39804	0.0394229
GTPBP2	4.4989	0.0288209
URB1-AS1	4.5009	0.0366547
AC107959.1	4.54237	0.0168286
AL355574.1	4.60054	0.0463192
ALMS1	4.63978	0.01226
RELL1	4.6508	0.0130034
VPS50	4.76915	0.0195459
TTC27	4.83029	0.000970493
SH3D21	4.83288	0.0250641
RCE1	4.83601	0.0311978
B4GALT6	4.88393	0.017256
ZNF195	4.95701	0.0130721
KLHDC4	4.99662	0.0258558
TMEM94	4.99828	0.00851378
ZNF587B	5.01328	0.00569756
CCDC28B	5.04712	0.00171731
FTH1P16	5.07457	0.0400773
ANKRD2	5.07476	0.0174297
MTX3	5.1086	0.000932266
RILPL1	5.21785	0.0119157
ORC5	5.23248	0.00284669
IRX2	5.27168	0.0288966
DMTF1	5.27774	0.00597443
CLDN7	5.32889	0.0426739
KRI1	5.33864	0.0328971
INTS8	5.33958	0.00925715
SCG2	5.37631	7.9483e-05
SCAI	5.43092	0.0262761
TMEM234	5.43857	0.00336682
TUB	5.54384	0.0117376
TENT2	5.5513	0.0491534
AC139768.1	5.57297	0.0174677
AC048341.1	5.58661	0.00710996
CCDC106	5.60104	0.0178866
ACVR2B	5.74381	0.0333233
RPL10P9	5.84401	0.000349516
AC003072.1	5.84585	0.020369
EFHB	5.91318	0.035257
AC008969.1	5.92778	0.000457896
TET1	5.94553	1.41765e-05
ZBTB2	5.96882	0.0264136
CTBS	6.02857	0.00316156
GTF2IRD2P1	6.09158	0.0356827
MTCO2P12	6.11293	0.0458291
RFX5	6.12613	0.0185056
AC092944.1	6.14438	0.000674281
DHX32	6.31662	0.0112115
ITGA8	6.34364	8.0934e-06
PGBD2	6.38846	0.0195606
DSTNP2	6.39538	0.00205798
ELF3	6.43448	0.045317
MAP3K11	6.45457	0.0202348
DDX55	6.46669	0.0420438
CACNB2	6.47726	0.00750799
AC027288.3	6.49238	0.0457354
AC006277.1	6.50403	0.0155074
ZNF525	6.56694	0.0363017
ZNF589	6.57108	0.0343169
TSPAN15	6.62488	0.0306148
ANKRD36B	6.69613	0.0193599
BASP1-AS1	6.72207	0.0260581
CCDC77	6.72689	0.0246882
VLDLR	6.75791	0.02453
DUSP2	6.76184	0.0106143
ZMAT5	6.77153	0.000494617
FBXO6	6.82848	0.00557182
KIAA1614	6.83792	0.000141654
NAPB	6.89209	0.0189516
ZNF573	6.90573	0.0169452
TAPBP	6.9234	0.0165912
CCSAP	6.93074	0.00406346
ACO2	6.94519	0.00130762
RNF144A	6.95222	0.0168226
AC004846.1	6.97831	0.0141976
RBMS3-AS3	6.9801	0.0382062
GRK3	7.03385	0.03951
PMS2P1	7.05917	0.0462481
SERPINA5	7.06409	0.0317397
AL049775.1	7.13132	0.0120798
CHSY3	7.14039	0.011185
FBP1	7.18859	0.0349803
AC005550.2	7.19931	0.00867642
LMTK2	7.21521	0.0487952
SAMD3	7.22748	0.0485719
AC008892.1	7.24515	0.00784495
NDUFV2-AS1	7.25359	0.0451754
AC093484.4	7.2539	0.0450551
AC002529.1	7.25806	0.0464233
COX10-AS1	7.27121	0.0441001
ZC3H3	7.27533	0.0434137
SYNGR3	7.28083	0.0433609
LAMA5	7.30341	0.0426007
ZNF519	7.30379	0.0426211
TSPOAP1	7.30785	0.0411102
LRFN4	7.31101	0.0451613
MIR301A	7.31867	0.0405833
HMGA1P4	7.32244	0.0424997
HACE1	7.32885	0.000872578
COX20P1	7.34682	0.00576693
AC114490.3	7.35001	0.0420379
TMEM147-AS1	7.35718	0.0183783
RASSF9	7.35764	0.00584986
HSPB6	7.36376	0.0366165
NR3C2	7.36738	0.000937864
SLC29A2	7.38336	0.036726
ZNF736	7.3904	0.0350054
FGF9	7.3937	0.000735541
HERC2P2	7.40506	0.0340659
MDS2	7.41037	0.0437814
RGMB-AS1	7.41438	0.00512644
ZNF710-AS1	7.41785	0.0332139
AP001267.5	7.42768	0.0334499
SPIN2B	7.42812	0.0324614
NBPF14	7.44	0.0332591
MIR4521	7.44662	0.0411679
AC092171.1	7.45557	0.0307966
AC135983.2	7.46487	0.00221408
DENND2D	7.46626	0.0101522
DEDD2	7.48063	0.0129427
SLC25A51	7.48339	0.0304116
SWT1	7.49348	0.000426217
AC010973.1	7.51389	0.0284773
STARD4	7.52991	0.00800562
RHOA-IT1	7.53124	0.00352327
BMF	7.53308	0.0272394
SLC25A15	7.53371	0.000905055
NEIL3	7.53826	0.0257186
ZNF615	7.54677	0.0134984
SUSD2	7.5494	0.025275
TECR	7.56247	0.0256415
CRYGS	7.58929	0.0235732
RNF144B	7.60101	0.000256244
AC005410.2	7.60281	0.0235836
AC019131.2	7.60734	0.0224589
KCNQ3	7.622	0.0260489
ZNF18	7.62662	0.0216349
PCDHGA5	7.64426	0.0226371
AC007485.2	7.64859	0.0223726
AL135925.1	7.67173	0.0196782
HM13-IT1	7.68157	0.00866358
PRELID2	7.69321	0.0026594
RAB40A	7.69806	0.0192677
GPR153	7.70159	0.000227137
CPNE8	7.70286	0.0202376
ABCA4	7.70807	0.0187391
EPOR	7.71185	0.0186316
RNF227	7.71716	0.00220364
CCZ1	7.74454	0.0168377
LRP4	7.74545	0.0161518
AC008147.2	7.74658	0.0193722
Z97989.1	7.7506	0.0159841
CDYL2	7.76544	0.00197306
PRSS3	7.77759	0.0158941
GAS2	7.78693	0.0163139
GFER	7.78727	0.00369017
PLAGL2	7.80682	0.0159692
RAI2	7.8185	0.0147156
EXPH5	7.82612	0.000231274
LYSMD1	7.83462	0.0134354
AC005831.1	7.86692	0.0129292
ADH1B	7.88785	0.000299365
HAS2-AS1	7.91338	0.0108215
AC093849.2	7.91919	0.00100712
ZNF440	7.93664	0.00147047
AP000759.1	7.94315	0.0107159
AL137025.1	7.94918	0.0099143
RAB6B	7.9555	0.0020331
AL022322.1	7.99136	0.0102502
RXFP1	7.99202	0.0108192
BX842570.1	7.9993	0.00161191
RRP7BP	8.00435	0.00188811
AKAP6	8.01839	0.00954057
FAM133A	8.05319	0.00825921
LZTR1	8.05773	0.000693423
STYXL1	8.08471	2.03286e-05
DPH6-DT	8.09165	0.00737145
ZNF329	8.09361	0.000573839
C2orf92	8.11047	0.00664517
THNSL1	8.12269	0.00200456
FGFBP3	8.12457	0.00722743
ZNF614	8.13175	2.10852e-05
HR	8.16605	0.00561344
MIER2	8.19172	0.00106321
ZNF660	8.19875	0.00082842
ZNF354A	8.22508	0.000635108
TLR5	8.23373	0.00652379
PRMT7	8.27981	0.0013748
AUXG01000058.1	8.31637	0.00134502
AC068987.2	8.32636	0.00342535
VAX2	8.3301	0.00339235
TXNL4B	8.36107	0.00401272
RITA1	8.36889	0.00359604
SPATA6	8.38657	0.00310232
CCT6B	8.39322	0.00280577
AL162578.1	8.45969	0.0023043
ADAMTSL4-AS1	8.46384	0.00252797
HIF1A-AS3	8.47187	0.00219596
AC027808.2	8.48117	0.000277689
AC026124.1	8.49856	0.00203023
AC012368.1	8.53697	0.00203255
PCDHB15	8.53804	0.00170137
DNAH7	8.54603	0.00192686
ZNF225	8.56527	0.00185581
ZNF439	8.57429	0.000117591
AL683813.1	8.6703	0.00129991
AC090181.3	8.69994	0.00119062
ARMC2	8.73132	0.000419848
LINC01550	8.74716	0.000150564
DHRS12	8.76031	4.82636e-05
AC002128.1	8.77732	0.000114019
AC005736.1	8.82418	0.00067992
AC007098.1	8.98086	0.000443802
FSBP	9.03747	0.000342384
AC141586.1	9.06903	0.000240824
KIF2C	9.34189	0.000148737
TAF10	9.49618	9.22978e-05
INHBB	9.50848	5.87889e-05
CILP2	9.65114	0.00235179
C11orf65	21.6323	3.15519e-08
PIK3R2	21.6323	3.15519e-08
AP001273.1	21.6524	3.06249e-08

## Sheet: Table S6 - foot
	log2FoldChange	pvalue
SERPINB2	9.60048	2.00268e-07
FGF9	9.35364	5.63626e-05
ZNF776	9.20278	1.02139e-06
ZNF701	9.20169	1.11613e-06
SP2	9.0636	5.13433e-06
GALNT12	8.96973	5.74256e-06
THBD	8.88344	2.92114e-08
AL732366.1	8.87759	0.000386583
NCKAP5	8.85076	2.38501e-05
ZNF808	8.7873	0.0005558
PEAR1	8.75629	2.29455e-05
PRSS12	8.74119	1.86847e-05
GPN2	8.72554	3.29878e-05
IL20RB	8.69597	0.00103938
C2orf42	8.68861	0.000762477
FANCA	8.6584	0.00082483
GDPD3	8.64863	0.00103353
ADAMTSL4	8.63965	4.41391e-05
TTC33	8.60277	0.000995556
AK9	8.59217	0.000171786
MAP1S	8.59019	0.000155609
LINC02511	8.54727	0.00125434
HMMR	8.51663	4.00696e-06
AC011447.3	8.50737	0.00139392
LINC01004	8.48722	0.000537382
ADAM9	8.44895	9.34776e-05
XPO4	8.43877	0.00177656
EID2B	8.42201	0.00183932
ZNF780A	8.40007	0.000181224
WNT2	8.39252	0.00221999
TFEB	8.38511	0.000314645
ZNF689	8.37911	0.000180434
LRRC75B	8.36399	0.000158752
SHROOM4	8.32209	0.00256588
FAM107A	8.27292	0.00310917
AC093827.4	8.25108	0.00320969
CD40	8.25044	0.000346482
TNFSF12	8.24961	0.00315831
AC010198.2	8.23919	0.000387638
DHX37	8.23637	0.000352397
POLG	8.23332	0.00455155
CAPN10	8.22887	1.05022e-05
AL121672.1	8.18826	0.00184404
ADGRL2	8.18592	0.000375669
LYPLAL1	8.17042	0.00124659
FAM149B1	8.15863	0.0042889
METTL1	8.1546	8.02279e-06
PIK3R2	8.14943	0.0042947
CDA	8.14799	0.00430837
AL360270.1	8.12701	0.00457767
SLC39A7	8.12624	0.00144938
SMYD5	8.11266	0.0006137
PCDHB15	8.10351	0.00507221
AC036176.1	8.10151	0.00492755
ATXN7L2	8.09467	0.00553378
PNMA8A	8.07518	0.00532124
MED17	8.07252	0.00153774
LINC01638	8.06916	0.00699154
SPRED3	8.06763	0.000773383
AC006077.2	8.06609	0.0055821
AL928654.4	8.04328	0.00590282
COMMD8	8.02564	0.00605731
FCRLB	8.01049	0.00639804
COX10-AS1	7.99958	0.002865
SNX16	7.99633	0.00747471
SERGEF	7.99451	0.00665449
ZNF444	7.98544	0.000735666
GALNT7	7.9603	3.30595e-05
NACAD	7.93748	3.07754e-05
AC018797.3	7.90648	0.00853297
DGKI	7.89313	0.00869753
EVA1C	7.89094	3.78756e-05
IMPA1	7.88398	3.94533e-05
FBXL8	7.87671	0.00941361
AL121992.1	7.87454	0.00957865
STAMBPL1	7.86712	0.00234476
PCDHGB6	7.86124	0.00974111
LINC01109	7.85662	0.00410235
KCTD16	7.8518	0.00199468
AL137186.2	7.84448	0.00995092
SUGCT	7.8443	0.0108694
STON1	7.82577	0.00431125
TRIP13	7.8118	0.0135037
CHKB-DT	7.77104	0.0145904
MON1A	7.77026	0.0126249
SLC25A25	7.76487	0.0120129
DGUOK-AS1	7.75121	0.0125004
AC008267.5	7.73653	0.0026583
ADAMTSL5	7.73449	0.0135249
BANP	7.71066	0.0155468
PC	7.71029	0.014395
CCNE1	7.70251	0.0038712
HGF	7.67189	0.00206008
HSF1	7.67017	0.0151839
ZNF582	7.66789	0.0152077
ZNF133	7.64846	0.0161238
HOXA3	7.64554	0.0160158
NRIP2	7.62937	0.0167033
ZNF436-AS1	7.6202	0.0170873
LIPC	7.61937	0.0174765
ENGASE	7.61694	0.0051525
TCN2	7.60245	0.0204847
AC064836.3	7.59325	0.0182011
LINC01119	7.58336	0.00924441
FDXR	7.5586	0.020439
COQ3	7.54842	0.00992493
ITGB3	7.54694	0.020335
BBS5	7.53978	0.00998088
AC005839.1	7.53256	0.020849
ASF1A	7.52616	0.0228917
SGO1	7.52442	0.0107479
AL512662.2	7.51962	0.0215675
AL117190.3	7.51124	0.0217648
RGS7BP	7.50726	0.0219019
ARL15	7.50533	0.00750739
AC245100.6	7.5045	0.0220496
RFC4	7.49612	0.0227669
VPS37B	7.48238	0.0232435
AL162615.1	7.47741	0.0239586
NR2F1-AS1	7.47585	1.68972e-05
FNDC5	7.47558	0.0235657
USPL1	7.46599	0.0245321
TMEM71	7.44326	0.0252938
IFRD2	7.42673	0.0273018
ANGEL1	7.42478	0.0281292
AL590822.3	7.42362	0.00785462
AC012291.3	7.42315	0.0270063
ANAPC1	7.41621	0.0268369
ENTPD1-AS1	7.40877	0.0270452
HIST2H2BC	7.40803	0.0273184
NDRG4	7.40621	0.0274694
CRPPA	7.39744	0.0277733
ST6GALNAC5	7.38971	0.0127848
ZNF205	7.38932	0.0288261
CTH	7.37111	0.0109723
LINC00957	7.35875	0.00446258
ZNF660	7.35209	0.00453904
AC090204.1	7.35123	0.00988241
CHADL	7.34838	0.0308912
ADIRF-AS1	7.34297	0.0324157
ZFP3	7.3379	0.031635
ZNF789	7.33685	0.00491074
PRR11	7.33304	0.00542881
POLR3E	7.31253	0.000775797
ACOT11	7.29903	0.00574429
TMEM68	7.29897	0.0339816
HYAL3	7.29132	0.0344786
ZNF582-AS1	7.27904	0.0121794
UBQLN4	7.27858	0.0353143
AC025171.1	7.27822	0.0356365
AC010538.1	7.27391	0.00579792
TFAP2A	7.27337	0.0063076
AC118344.2	7.24286	0.0145647
GPR157	7.2261	0.0408975
BX255925.3	7.22569	0.0407901
ITGB1-DT	7.21941	0.0394131
AC005225.4	7.21649	0.0401896
MGARP	7.21455	0.0400748
AC087623.2	7.19801	0.0411873
SIM2	7.197	0.0011648
ODC1-DT	7.19179	0.0419879
AMIGO2	7.1904	0.0207931
PIGQ	7.17968	0.0448538
ENSG00000207189.1_Y_RNA	7.17396	0.0430003
FLOT1	7.15177	0.0191187
CUL9	7.14471	0.0175719
PFKFB2	7.1367	0.025738
AC005154.2	7.1355	0.0464889
PRTFDC1	7.12324	0.0473855
AC002456.1	7.1128	0.0489969
AC092943.2	7.11056	0.0498542
HM13-IT1	7.09308	0.049816
INSYN2A	7.09148	0.0498917
CENPBD1	7.0821	0.00934469
CDKL5	7.05898	0.0113417
ZNF641	7.05635	0.00243097
KCTD1	7.05603	0.00511283
WDR66	7.01383	0.0265697
DHX32	7.01054	0.0021272
CXCL14	6.99914	0.0362978
INTS1	6.99445	0.0285989
RARA-AS1	6.9812	0.0351688
ERCC2	6.98102	0.00315253
PEMT	6.94528	0.0132915
PLA2G6	6.94006	0.037939
TIAM1	6.87937	0.00835581
NEK8	6.87249	0.0366314
MASTL	6.85009	0.00353608
F3	6.82961	9.38049e-06
TTC32	6.82048	0.0386273
AC005520.2	6.80726	0.0489057
STARD4-AS1	6.74492	0.0439629
GRAMD1B	6.64251	0.0127828
AL353593.1	6.63435	0.0141548
SLC46A1	6.5706	0.00173846
NUDT22	6.54515	0.00966847
NUDT18	6.54002	0.0126387
L3MBTL3	6.52457	0.0312063
GAS7	6.52347	0.0019959
RNU5B-1	6.46997	0.0348226
HOXC6	6.45109	0.000470372
STARD9	6.44853	0.0148394
TENM3	6.44235	0.0212712
LPCAT4	6.43938	0.0383597
NAF1	6.43797	0.0157158
ZNF708	6.40586	0.0162948
STOML1	6.40536	5.04453e-07
AC087741.1	6.39595	0.00399487
MAD2L1	6.36133	0.026154
SOX13	6.35144	0.0457717
ZNF213	6.34982	0.0197667
PCNX2	6.31598	0.0178979
AL450405.1	6.30695	0.000121884
WWOX	6.23875	0.0235824
SPRTN	6.1994	0.0146493
DOP1B	6.12946	0.0215413
AC084824.1	6.09414	0.0480261
THSD1	6.01214	0.00201199
TAT-AS1	5.98901	0.0295945
SLC9B2	5.97912	0.000349331
FKRP	5.84567	0.00307414
SDHD	5.79387	0.00840842
NAGA	5.73146	0.00676049
ZFPM2	5.65101	0.0385712
AC098614.3	5.63365	0.0110069
PARS2	5.63226	0.0232614
TARBP1	5.624	0.00776611
PRDM16	5.47157	0.0306203
EYA2	5.39625	0.00360054
PIGL	5.35728	0.0492369
FGGY	5.18573	0.0222399
SLC25A14	5.17389	0.0467918
LASP1	5.16332	0.00029903
GEMIN2	4.97748	0.0304464
TOMM5	4.96698	0.0414151
GTPBP3	4.95489	0.0189063
MGP	4.90528	0.00123994
SAMD12	4.88079	0.0416369
EFNA5	4.82919	0.00956128
POLL	4.79649	0.0225219
INTU	4.78179	0.00237506
MPG	4.76469	0.0326001
EEF1AKMT2	4.70584	0.0457474
ATPAF2	4.67033	0.049945
FPGT	4.66985	0.00881426
RMDN2	4.58835	0.0175854
OXTR	4.5402	0.00089384
SLC16A1-AS1	4.53234	0.00629525
DDX19B	4.50992	0.0483322
GPRC5B	4.36328	0.0332055
ZFP82	4.33763	0.0118645
RTKN2	4.28711	0.00402027
ARHGAP26	4.27949	0.00925274
BX322234.1	4.25125	0.0306174
MYLIP	4.244	0.0326867
KCNN4	4.21267	0.0169568
ZNF264	4.15889	0.00157083
PLAT	4.10098	4.88316e-05
RNF25	4.08706	0.0439111
ABCB7	4.05775	0.0349353
AC117453.1	4.05322	0.0315192
TBX2	4.03091	0.040848
TFIP11	4.01685	0.0139126
RTL10	3.95427	0.0126189
MIPEP	3.84577	0.00504226
TINAGL1	3.79036	0.000884942
SLC25A26	3.76878	0.0363941
PRPS2	3.72774	0.0163749
ZDHHC14	3.48949	0.0282487
IQCH-AS1	3.48371	0.0438274
USP30	3.40215	0.0466397
CROT	3.39964	0.0171384
ZFAND2A	3.34684	0.0384527
NDUFAF4	3.31769	0.035977
ANTKMT	3.29938	0.0145768
ADAMTS3	3.28874	0.00411689
TARS2	3.269	0.0499358
LRRC2	3.21748	0.00257717
SLC25A33	3.14672	0.0308185
ITGA8	3.12036	1.23321e-05
MRPL13	3.10075	0.0108356
RIC8A	3.09467	0.00198234
PPWD1	3.04636	0.0324533
MAP2K5	3.02911	0.0424555
SERAC1	2.96012	0.00255888
COL15A1	2.90885	0.00694585
S1PR3	2.88698	0.0224991
SUMO2	2.88267	0.0111729
TPRA1	2.88056	0.037504
COMMD9	2.85226	0.0440445
RMND5B	2.81008	0.0304916
ANK3	2.74761	0.000233424
UBE2W	2.7281	0.0218221
SKAP2	2.6716	0.031131
HTRA3	2.65625	0.0108275
DCAF11	2.62539	0.0086899
TMEM204	2.60988	0.0270332
TRIB3	2.58363	0.0234138
COPS5	2.49295	0.0323797
PPP1R8	2.44712	0.0392961
PLEKHF1	2.36209	0.00446265
MEST	2.34128	0.00500808
GPCPD1	2.3347	0.00223546
B4GALT4	2.33376	0.0316637
KLHL20	2.30164	0.00714065
CDH2	2.27301	0.0369344
VSIR	2.26971	0.0316081
ITPA	2.17985	0.00626608
MRPL12	2.16575	0.0449148
MBP	2.16369	0.000742072
DSP	2.10501	0.0411495
ECHS1	2.09514	0.0107495
ZNF146	2.06376	0.0158314
GIT2	2.04667	0.0204766
DNAJB6	1.99357	0.0203912
BLCAP	1.96613	0.0427438
SELENOT	1.95253	0.0215635
MBNL2	1.9297	0.0418126
C2orf49	1.88704	0.0359946
SVIL	1.86436	0.00800705
GTPBP10	1.84295	0.0281293
LTBP4	1.8266	0.0464164
JADE1	1.81995	0.0178018
FTSJ1	1.76717	0.0389918
DUT	1.74449	0.0256995
FAM200B	1.73901	0.0478497
KDM4A	1.72737	0.0483627
GRAMD2B	1.71858	0.0176945
UBXN8	1.69634	0.0453983
CNOT4	1.67703	0.0468178
TXNRD1	1.6069	0.000185488
ZFP36L2	1.59868	0.0410475
TMEM14B	1.57679	0.00619991
SAE1	1.52971	0.0170488
CAV2	1.52145	0.0287726
PSME2	-1.51106	0.0330341
PHLDA1	-1.51523	0.0479704
IFI6	-1.51951	0.0333601
CDC73	-1.54493	0.0110094
BID	-1.55707	0.0358667
ERO1A	-1.5627	0.0305576
EXTL2	-1.56919	0.0437711
AKR1C1	-1.57763	0.0347099
ATP13A3	-1.57985	0.0189274
ENSG00000112096.18_SOD2	-1.58872	0.0105688
APLN	-1.6102	0.0257515
SQOR	-1.63658	0.0189756
PATL1	-1.64761	0.0419789
CRYBG3	-1.66185	0.0339177
WLS	-1.6779	0.0323202
ITGB2	-1.70438	0.0238706
TYMP	-1.70817	0.0357731
ID3	-1.71326	0.0112021
HAS2	-1.73144	0.0365876
RC3H1	-1.73663	0.00348355
PTGFR	-1.80507	0.00279078
SOAT1	-1.80558	0.0277446
BCL6	-1.84227	0.0265116
CORO1B	-1.85026	0.0381729
CHI3L2	-1.85779	0.0494299
SLC43A3	-1.86316	0.00679822
BDKRB2	-1.87389	0.0431619
KIF3A	-1.95835	0.0185499
RORA	-1.95956	0.0139918
SWI5	-1.96946	0.0148145
SMAD4	-2.00967	0.0238014
GXYLT1	-2.01096	0.0322624
CRYZ	-2.0284	0.034128
LAMTOR4	-2.07565	0.0115032
ANGPT1	-2.08223	0.00372709
EMX2	-2.11966	0.0313612
SYNPO	-2.12156	0.0104369
RCAN1	-2.15389	0.000879992
PIK3R4	-2.15693	0.0384298
RBP4	-2.15992	0.0152409
CMC2	-2.17934	0.0372493
CCL13	-2.18088	0.0021429
ZNF330	-2.25095	0.0138684
DUSP1	-2.27034	0.00215452
RAP2C	-2.28882	0.0103022
TRO	-2.29127	0.0298174
DUSP5	-2.30042	0.0252986
SPOPL	-2.36646	0.0368834
MCPH1	-2.3846	0.0356223
C11orf96	-2.41576	0.0286702
PID1	-2.43767	0.0104356
YTHDC2	-2.50188	0.0185756
KPNA5	-2.51722	0.0204721
APEX1	-2.53053	0.00236919
KDM7A	-2.54179	0.0273675
SMAD9	-2.57087	0.033268
EXOSC4	-2.63464	0.0306676
FUCA1	-2.64475	0.0117983
MVB12B	-2.6612	0.041187
MTHFD2L	-2.71032	0.040104
ZBTB10	-2.81141	0.0251567
TBXA2R	-2.90587	0.0244661
SCN1B	-2.95203	0.0177355
DUSP3	-3.00084	0.00243669
GDF11	-3.03606	0.022669
GPATCH1	-3.03651	0.0256347
STEAP1B	-3.08426	0.021398
ZMYM1	-3.26179	0.0273607
VRK2	-3.27346	0.00954592
SLC46A3	-3.29787	0.021745
IFIH1	-3.31301	0.0392278
C16orf87	-3.31637	0.0138701
ZBTB3	-3.33083	0.00557664
ZNF282	-3.36037	0.00262602
SPG11	-3.43402	0.00401155
NPRL3	-3.45988	0.0396046
SVBP	-3.4642	0.00610145
TRIM41	-3.4789	0.019179
MIR31HG	-3.53623	0.0399566
PRKAA2	-3.63306	0.0474272
SPINK13	-3.66902	0.0433585
GAB2	-3.71429	0.0314596
LRRC23	-3.71765	0.0445423
FAM199X	-3.77565	0.0296682
ASAH2B	-3.85935	0.0374561
CD74	-3.92589	0.000207175
ENO2	-3.93662	0.00586604
CPM	-3.94556	0.041838
BLZF1	-4.03776	0.0261783
CH25H	-4.05083	0.016411
ETV1	-4.05698	0.0112894
USP31	-4.05772	0.0257899
DOK6	-4.08898	0.0484342
HLA-DRB1	-4.11129	0.0147225
COMTD1	-4.14634	0.0180952
AC108134.2	-4.17969	0.0467275
DHX33	-4.18708	0.0245132
MYC	-4.2012	0.0308379
CXCL2	-4.2688	0.0050999
DMPK	-4.30505	0.0423105
RANBP10	-4.30685	0.00302496
GPR68	-4.34329	0.00243167
GCDH	-4.38545	0.0191235
CRISPLD2	-4.39188	0.0101547
GATD3A	-4.42231	0.0284516
ZNF354B	-4.48984	0.00707193
HMGB1P1	-4.62172	0.0416185
SLC12A9	-4.63539	0.00126206
FAM149A	-4.72629	0.0133594
MIA2	-4.75963	0.000353165
PRKD2	-4.77163	0.0461483
RPS2P35	-4.77424	0.0191632
LAPTM5	-4.83625	0.0426541
MSH2	-4.87214	0.00500354
MED7	-4.95533	0.0164955
ENPP4	-4.99122	0.0158831
MSI2	-5.0112	4.26559e-05
DGAT2	-5.02086	0.00625451
DNAJC17	-5.0536	0.0380296
AC012467.2	-5.078	0.018729
DISP1	-5.11805	0.0145783
PSD4	-5.17952	0.0224388
MLLT11	-5.25241	0.0473837
PPP1CA	-5.3651	0.0133993
C1QB	-5.44773	0.0451758
TMEM176B	-5.46355	0.0201008
RAB11B-AS1	-5.53966	0.00414981
SLA	-5.58525	0.0373982
FAM49A	-5.74466	0.00681504
PEG10	-5.78418	0.0472961
RBM38	-5.78785	0.00890239
SLC10A7	-5.85564	0.0383987
BUD13	-5.86208	0.0197913
IPO11	-5.92064	0.00856087
CD84	-5.92373	0.00432493
LBP	-5.92582	0.000438604
CRMP1	-5.94646	0.00299943
CCR1	-6.06096	0.0246488
FCER1G	-6.06187	0.00303864
ZNF577	-6.1454	0.0291276
AL928654.1	-6.18178	0.0169043
RNASE1	-6.2725	1.5467e-05
GAN	-6.30753	0.0261265
AC016597.1	-6.34039	0.0160573
AC008966.1	-6.41394	0.00512302
ARL6IP6	-6.41915	0.0369557
SIAH1	-6.43932	2.99229e-05
SERTAD3	-6.44269	0.0208247
NCF2	-6.44998	0.00851585
ATP1B1	-6.49366	0.010328
SNX10	-6.56835	0.0288519
HERC2P9	-6.62524	0.0416202
FIGNL1	-6.66534	0.00267781
PRIMPOL	-6.67945	0.0020345
RBM26-AS1	-6.69316	0.0125452
AC016065.1	-6.69991	0.0181356
PODN	-6.72682	0.00179737
AC003681.1	-6.74778	0.0338782
C1QA	-6.75562	5.2626e-05
PARP10	-6.76608	0.0328929
TTC7B	-6.79677	0.0166785
CYBB	-6.79865	0.00021902
PTPRG-AS1	-6.84843	0.0269571
HMCN1	-6.917	0.0252509
DTL	-6.93941	0.000924569
STAC	-6.94688	0.0255554
CPSF1	-7.01758	0.0215325
WDR73	-7.04446	0.046559
ACACB	-7.05961	0.000917063
CTU1	-7.09965	0.00035817
CCND2-AS1	-7.103	0.0155863
AP000547.3	-7.10911	0.019665
AGRN	-7.11392	0.015587
DNAJC11	-7.13242	0.0145175
TRIM14	-7.16153	0.0142546
MIATNB	-7.16248	0.0135731
CDCA3	-7.16554	0.0162042
GPM6B	-7.18588	7.99804e-07
CD163	-7.21234	0.000706774
FCSK	-7.23399	0.0119706
TYROBP	-7.2436	1.59771e-05
ELOVL4	-7.29179	0.00999391
CDKN2AIPNL	-7.30056	0.0405704
FMNL1	-7.30568	0.0315112
NR4A1	-7.31246	0.00231212
GSN-AS1	-7.35586	0.00848399
C17orf67	-7.3716	0.0016996
ADAMTS7P4	-7.39185	0.0481873
COL11A1	-7.40511	0.000793629
ZNF792	-7.4052	0.0473757
SLC26A8	-7.4058	0.0241311
SOX6	-7.41258	0.0034518
DUSP10	-7.41551	5.94188e-05
AC104113.1	-7.43413	0.0478597
ASF1B	-7.43831	0.00676907
ARMC4	-7.44201	0.0443785
HAR1A	-7.47168	0.042979
BMP6	-7.48747	0.0444927
PARPBP	-7.49238	0.00591607
KIAA0895L	-7.4927	0.040683
RNF182	-7.49506	0.0403873
AL596244.1	-7.50841	0.0173594
AC009078.3	-7.52894	0.0428035
CYP4X1	-7.52982	0.0372489
KIF13B	-7.53177	0.0460782
TANGO2	-7.57982	0.0350262
AP005136.3	-7.58418	0.0340252
ALOX12-AS1	-7.62124	0.0310248
GPRC5C	-7.62182	0.031479
PRXL2A	-7.64617	0.0303443
CASTOR3	-7.65128	0.0354541
ARHGAP30	-7.65334	0.0325177
AL590617.2	-7.65691	0.0112536
C9orf72	-7.67932	0.0280056
ZSWIM8	-7.68645	0.0286635
ZNF775	-7.69858	0.00959787
ELAC1	-7.7136	0.0265747
RSPO3	-7.73069	0.026078
AC090617.5	-7.75236	0.023441
DOCK2	-7.7669	0.0240979
HSD11B1L	-7.76969	0.00960581
MELTF-AS1	-7.77019	0.0225381
AC107959.1	-7.77507	0.0239692
TBC1D24	-7.7783	2.13655e-05
NACA3P	-7.78155	0.0219743
TAPBP	-7.78691	0.0103363
AC025580.2	-7.78787	0.0223073
HHAT	-7.79874	0.0248355
AC004967.2	-7.80691	0.0221666
GPR89B	-7.82127	0.0202905
YTHDF3-AS1	-7.82606	0.0198993
LINC01152	-7.82892	0.0206208
BRIP1	-7.84061	0.0192681
ZNF502	-7.84577	0.0190952
PPP1R3B	-7.84834	0.0204763
AC011773.1	-7.85624	0.0187162
CCNE2	-7.85722	0.00287031
AC097376.3	-7.85754	0.000506446
MILR1	-7.87674	0.00524727
AC048341.2	-7.89404	0.00555953
NXPH3	-7.90381	0.0169296
SFI1	-7.93298	0.0155813
RNU6-1024P	-7.95732	0.0150683
NFKBIE	-7.98007	0.0155821
AC007920.2	-7.98867	0.00357307
FANCL	-7.99668	0.000316839
PIANP	-8.0046	0.0140024
AL355916.1	-8.06401	0.0112593
LRP5L	-8.07153	0.0118122
PRDM1	-8.09407	0.00100744
CDC25A	-8.09689	0.00104634
AL137796.1	-8.11207	0.00248445
AKAP8L	-8.11367	0.0107382
KYNU	-8.11475	9.23329e-05
HLA-DQA1	-8.13428	0.00969543
AC100801.1	-8.15024	0.00083094
C1QC	-8.15216	0.004978
DM1-AS	-8.15968	0.00900894
NLRC3	-8.16926	0.00909871
SPRY4	-8.17095	0.00849655
AC021078.1	-8.18786	0.000188027
AC107884.1	-8.19166	0.00379289
SBSPON	-8.19173	0.00183996
AC244033.2	-8.20436	0.000636733
LIPT2	-8.20482	0.0016497
APOM	-8.21061	0.0076373
SH3BGRL2	-8.22143	0.00810085
RAD50	-8.2297	3.58728e-05
IDNK	-8.23396	2.9599e-05
RMC1	-8.23464	5.72031e-05
MED30	-8.24482	0.00707365
MARF1	-8.26284	0.00660069
CNTN3	-8.28504	0.00634701
TMEM229B	-8.30452	0.00612722
U52111.1	-8.31082	0.00583753
AC005410.2	-8.31325	0.00573424
AL117335.1	-8.33063	0.0057255
EEF2KMT	-8.33299	0.00158979
TSEN2	-8.33299	0.0072546
EFHB	-8.33412	0.000918796
AC009118.3	-8.33786	0.00558349
TRAF1	-8.34726	5.03874e-05
STAM-AS1	-8.34824	0.00207209
GPR34	-8.35329	0.00534339
FUNDC1	-8.36881	0.00188896
ATG4A	-8.37964	0.00042649
MIR155HG	-8.38369	0.00484296
C3AR1	-8.38476	0.00489308
TUBA3FP	-8.40235	0.00447293
MAP3K2-DT	-8.41405	0.00472488
AC087276.1	-8.41785	0.00451471
DNAH7	-8.44797	0.00416736
FCGR3A	-8.44961	7.34805e-05
CYP4A22-AS1	-8.46063	0.00416145
SLC16A9	-8.47304	0.00449514
VNN1	-8.4817	0.00402196
AL354872.2	-8.49022	0.00353499
PIGA	-8.49569	0.000509876
WWC2-AS2	-8.50118	0.00346025
GAB3	-8.52067	0.00312665
RBM48	-8.52604	0.000251728
MADD	-8.52847	0.00318597
SLC22A4	-8.54336	0.00317543
OLMALINC	-8.55838	0.00310576
CERS4	-8.56413	0.00284635
FCGR2A	-8.56772	0.00293204
AL359541.1	-8.58441	0.00254156
LOXL3	-8.60244	0.000541314
FGF10	-8.61256	7.94237e-08
TREM1	-8.62482	4.61336e-05
CXCL5	-8.63033	3.81322e-05
AC008115.3	-8.69555	0.00192197
YJEFN3	-8.70687	0.00168891
MESP1	-8.70935	0.000127004
XRCC2	-8.76133	0.0013919
SUPT3H	-8.8089	0.0011768
AC011477.1	-8.82257	0.00112544
S100A8	-8.84127	2.01615e-05
CD83	-8.9415	5.04473e-05
ZGRF1	-8.96457	0.000677762
C5AR1	-9.05995	0.000555144
MMP9	-9.17224	0.000356798
LCP1	-9.1803	0.00010531
ZNF567	-9.31149	4.68169e-06
MCF2L	-9.31162	0.000240995
PTAFR	-9.33913	0.00019069
SLC4A8	-9.34784	0.000144989
MMP1	-9.46876	6.09648e-07
CCDC152	-9.519	7.6989e-05
AC006453.2	-9.80177	3.06154e-05
MDM1	-9.93612	3.77921e-08
S100A9	-10.0558	2.4793e-08
C15orf48	-10.4874	3.46368e-07
CELSR3	-21.1256	6.56816e-08
FAM120B	-21.1256	6.56816e-08
AC095032.1	-21.6975	2.87421e-08
SARS2	-21.6975	2.87421e-08

## Sheet: Table S7 - Top scDEGs
Row Labels	C0_avg_logFC	C0_p_val_adj	C1_avg_logFC	C1_p_val_adj	C2_avg_logFC	C2_p_val_adj	C3_avg_logFC	C3_p_val_adj	C4_avg_logFC	C4_p_val_adj	C5_avg_logFC	C5_p_val_adj	C6_avg_logFC	C6_p_val_adj	C7_avg_logFC	C7_p_val_adj
FOS	1.00153	2.50695e-128
NPM1	0.630488	6.21753e-98
ZFP36	0.771447	4.55999e-80
BGN	0.630716	2.3684e-72
HES1	0.573931	1.31474e-50
CXCL12	0.889612	9.17961e-46
LINC01423	0.917155	2.0114e-37
GREM1	0.66965	1.18104e-35
CARMN	0.623937	2.37632e-30
CTGF	0.569241	7.45936e-13
MTRNR2L1			0.940968	3.61928e-265
PDGFRL			0.967194	9.24253e-142
DNAJB1			1.12443	1.29793e-117
HSPA1A			1.53784	9.81304e-114
PLA2G2A			1.09329	3.56016e-102
SERPINF1			0.90248	2.52006e-98
HSPH1			0.874723	1.28569e-91
CTSK			0.842349	3.26241e-78
HSPA1B			1.01746	1.3558e-77
HSPA6			1.16049	2.46341e-61
IFI27					1.09945	1.85131e-109
HES4					0.859938	2.52682e-96
ELN					0.929273	1.50245e-83
PTGDS					0.859973	1.22391e-66
INHBA					0.974175	1.52507e-64
IGFBP3					0.969286	2.12815e-57
GEM					0.664257	1.2817e-55
LUM					0.724999	6.22783e-53
INSIG1							0.581918	1.1944e-39
NR4A3							0.602882	5.36417e-57
FBLN1							0.632647	1.18402e-50
CLU							0.598469	4.12679e-48
HMOX1							0.707478	1.73748e-45
TSC22D1							0.680071	1.12905e-42
THBD							0.669149	1.41945e-40
GSN							0.630865	8.9981e-36
KCNMA1							0.594626	7.03184e-32
COL15A1									0.631912	4.47024e-92
COL1A2									0.536593	1.72349e-47
ATF5									0.678125	1.16874e-46
COL1A1									0.863196	6.88359e-44
SPARC									0.622378	2.42744e-41
QSOX1									0.510975	3.95103e-38
PCOLCE2									0.9009	1.81567e-31
RBP4									0.564394	5.84574e-27
IGFBP5									0.664459	1.33429e-13
MT1E									0.502346	9.1167e-11
SFRP4											1.89298	1.70596e-108
STMN2											1.47439	2.17134e-92
CHI3L1											1.87578	2.00095e-89
RARRES2											1.01107	2.15056e-73
NDUFA4L2											1.12977	2.73522e-69
RPS4Y1											0.885803	2.41511e-63
SFRP1											1.10553	7.89083e-56
RDH10											0.798514	1.31934e-51
PENK											1.11658	6.13047e-51
THY1											0.810202	6.31125e-47
PGF													0.797138	3.19611e-41
TNFAIP6													0.833497	1.19367e-38
SMOC2													0.664388	5.73482e-37
CREB5													0.567748	2.03989e-30
CYP1B1													0.598178	2.55214e-27
SEMA3C													0.664118	5.0925e-25
AKAP12													0.584341	4.52166e-19
CYTL1															1.13458	5.99598e-96
MT2A															1.44327	6.53584e-73
LGALS1															0.825361	1.01561e-52
ADIRF															0.862091	1.18373e-39
SERPINE2															0.988573	2.82072e-22
ANXA2															0.861528	1.32109e-21
HMGN2															0.868255	1.28704e-15
STMN1															1.04588	6.19505e-14
TUBA1B															1.10106	0.000153233

## Sheet: Table S8 - All scDEGs
Row Labels	C0_avg_logFC	C0_p_val_adj	C1_avg_logFC	C1_p_val_adj	C2_avg_logFC	C2_p_val_adj	C3_avg_logFC	C3_p_val_adj	C4_avg_logFC	C4_p_val_adj	C5_avg_logFC	C5_p_val_adj	C6_avg_logFC	C6_p_val_adj	C7_avg_logFC	C7_p_val_adj
JUN			0.773382	7.01659e-47	-0.51538	2.39264e-20			-0.3618	6.62423e-05	0.27104	3.80008e-13	-0.257439	1	-0.453699	5.38074e-07
NOV					0.442592	9.35295e-17
ABI3BP											-0.382405	1.53499e-16
ABL2	-0.66574	8.06736e-68	0.71255	2.8327e-80			0.398507	2.62175e-26			-0.29886	0.364533			-0.368702	0.000650612
ABLIM1															-0.283552	4.20008e-08
AC020916.1	0.515664	3.85496e-55			-0.484751	6.29469e-35	-0.349191	1.25673e-15
AC245595.1	-0.31129	1.16528e-24
ACAN			-0.271544	6.03096e-09
ACKR3	-0.50915	1.07759e-42	0.42479	1.6226e-24			0.385531	1.30602e-15							-0.264384	1
ACKR4			0.562654	5.95579e-33	-0.252956	3.16328e-07
ACTB	-0.531898	1.15355e-69	0.340521	7.69707e-49					-0.260052	0.00351215					0.687612	5.31181e-08
ACTG1					-0.36242	1.90936e-33
ACTN4															0.279963	0.0473743
ACYP1													0.286016	4.49322e-14
ADAMTS1					0.317306	8.68771e-06			-0.388582	3.94588e-08	-0.480182	7.73919e-10	0.327469	9.49923e-05
ADAMTS5	-0.373081	1.03734e-16	0.305167	0.000127038									0.349124	3.08476e-08	-0.535205	3.14561e-08
ADGRD1					0.286171	8.31593e-32
ADH1B			0.733859	7.83959e-39			0.319449	7.98775e-13
ADIRF	-0.47929	6.57331e-25			-0.858343	1.35708e-57			0.480699	4.20846e-29					0.862091	1.18373e-39
ADM			0.32867	7.29776e-05			-0.38641	8.20781e-09			0.378429	3.31512e-10
AHNAK	-0.271832	3.40194e-23							0.305594	1.15746e-23
AHNAK2	-0.596092	5.2897e-63	0.487602	3.13323e-40	-0.291013	1.60633e-08			0.361626	5.92735e-23					-0.279529	0.837895
AHSA1			0.279231	2.06583e-13
AKAP12			-0.397392	4.65678e-06			-0.376287	0.000178568					0.584341	4.52166e-19	0.252683	1
AKR1C1			-0.308809	2.67695e-10											-0.274291	0.0489656
AKR1C2	-0.353809	5.11972e-20	0.767225	7.44584e-98											-0.315742	9.22457e-06
AKR1C3															-0.265206	0.000206678
AL139393.2					0.351825	4.385e-43
AMD1			0.34401	1.97119e-21			0.266786	2.11191e-15
ANGPTL2	-0.380092	6.77101e-30	0.468078	8.11088e-34											-0.478794	2.74857e-17
ANGPTL4	-0.281085	9.34729e-08	0.379784	4.21919e-09	0.41115	8.02928e-19			-0.396182	3.0629e-11			-0.272935	1	-0.357995	0.00519862
ANKRD28							0.287213	6.23283e-18
ANP32B			-0.380861	1.40992e-26											0.391434	1
ANTXR1			-0.331197	6.09051e-14	0.537305	7.55483e-42					-0.34104	2.15647e-09			-0.36117	3.95059e-07
ANXA1	-0.294561	1.09786e-19	0.589317	1.10063e-76	-0.350087	1.90865e-17
ANXA2					-0.333292	9.01999e-11					-0.257793	0.0422586	-0.388167	2.56831e-07	0.861528	1.32109e-21
ANXA4			0.409662	2.08647e-29
ANXA5	-0.295753	1.31404e-25											-0.283292	9.56141e-06	0.359825	1
AP001453.2	-0.302384	7.20298e-25							0.350237	2.79678e-25					0.324627	9.31602e-05
AP2S1															0.344991	6.52096e-11
AP3S1			0.342498	4.09662e-30
APBB1IP													0.512678	1.15222e-33
ARC	-0.766025	4.33804e-27	0.646175	3.56677e-38	0.623166	6.08059e-24	0.593574	8.54539e-28	-0.768249	9.4295e-13	-0.53682	1	-0.772566	7.10885e-10	-0.81144	1.29521e-12
ARHGAP29					-0.271838	2.44361e-08			0.331302	1.59244e-21	0.429108	7.39252e-24	-0.264377	0.00576147
ARID5B									-0.30624	2.36076e-10			0.448657	9.97691e-23	-0.389235	7.39052e-13
ARL4C			0.384071	1.57672e-20	0.40224	1.08966e-26			-0.45965	3.93957e-18	-0.326483	0.00302539			-0.488065	5.62744e-12
ARL4D	-0.360261	2.06878e-25	0.510142	6.17908e-45					-0.278606	7.84537e-06	-0.259411	0.0573201	-0.265197	0.0747135
ARL6IP1			0.321766	1.04203e-21
ARL6IP5					-0.256719	4.56148e-13
ARPC1A	-0.273754	2.37525e-18													0.587772	5.85486e-38
ARPC1B	-0.438468	9.71042e-42													0.707976	1.22264e-49
ARPC2	-0.301291	8.93784e-35													0.305182	4.42938e-10
ARRDC3	0.359096	4.66639e-29					-0.308122	1.61779e-13
ATF3			0.708403	3.06613e-57	-0.32528	1.05356e-10							-0.352731	0.0177115	-0.476245	1.00277e-10
ATF4			0.404719	6.43821e-35											-0.423967	4.65626e-19
ATF5									0.678125	1.16874e-46
ATP13A3					0.417453	2.39692e-42					-0.285369	1.96587e-07			-0.309154	2.64079e-06
ATP2B1	-0.271054	2.27366e-18			0.26512	5.47447e-13							-0.268938	7.92397e-05
ATP5F1B															0.255444	1
ATP5F1E											-0.321451	1.22459e-30
ATP5MC2	0.285381	8.50632e-31
ATP5MD															0.369091	7.0669e-11
ATP5MF															0.43676	1.45325e-11
ATP6V1F					0.301139	5.87031e-21
ATRAID			0.391225	6.43223e-32
AVPI1			0.309025	4.25057e-18											-0.264317	0.000217533
B2M			0.387584	5.57564e-49							-0.267354	5.44451e-10			-0.341903	1.03683e-18
B4GALT1					0.265967	6.85947e-07					-0.291444	6.34666e-05
BAG3	-0.484885	1.84639e-43	0.715158	2.88982e-81			0.348627	2.88022e-28	-0.279431	1	-0.356804	6.03674e-05	-0.403484	1.6954e-09	-0.265125	0.000910279
BAIAP2	-0.256816	1.49576e-19	0.318307	2.05574e-19
BASP1			0.461878	1.60677e-37											-0.690999	1.94286e-27
BCAT1			0.564422	7.21836e-45							-0.41372	2.57319e-11	-0.257223	0.0214166	-0.313268	8.24829e-05
BCL3					0.331646	2.17938e-18
BCL7C															0.347923	2.01717e-08
BDKRB2			0.25706	0.00103048											-0.311028	0.000363611
BGN	0.630716	2.3684e-72	-0.631851	7.98076e-59			-0.348775	2.74492e-06							-0.253695	0.270519
BHLHE40	-0.540419	1.00071e-44	0.4415	6.49605e-28	0.419279	4.41932e-33	0.477237	1.25008e-38	-0.343659	0.00218888	-0.580144	8.01674e-20	-0.403803	5.78698e-06	-0.298029	1
BIN1					0.267963	8.3023e-14
BIRC5															0.662237	8.32134e-88
BMP4			0.267438	2.09097e-15
BNIP3											0.302289	4.89768e-15
BOLA3															0.320581	0.000345883
BRD2			0.382803	1.26663e-26											-0.300427	3.42931e-07
BRI3	-0.360677	9.23236e-37			0.472534	7.96743e-52
BSG	-0.273111	5.63545e-24
BST1									0.293221	9.11676e-14
BST2					0.4943	4.99396e-113
BTF3	0.303708	1.60908e-57
BTG1			0.402319	7.18584e-43	-0.332483	3.92871e-15			-0.28511	7.07527e-10					-0.388934	1.30029e-11
BTG2											0.297502	0.000118897
C11orf96	-0.759237	4.9049e-38	0.641064	7.84683e-28			0.514105	2.92357e-25					-0.283513	1	-0.856023	6.45452e-17
C12orf75			-0.427185	2.55824e-19	0.305368	1.13559e-11									0.355885	8.47235e-12
C16orf89			0.274048	1.14929e-53
C1GALT1			-0.277141	8.24554e-11			-0.25647	9.08578e-07	-0.274976	2.26822e-06			0.451729	9.41791e-25
C1R			0.671107	1.7639e-75											-0.903458	1.65872e-52
C1S			0.485477	1.91064e-60											-0.60942	2.33869e-33
C2orf40			0.312173	4.67702e-24
C4orf48															-0.255986	1.31093e-06
C6orf62	-0.310439	1.08478e-27	0.383954	2.50232e-30
C7orf50															0.457623	3.54369e-19
C9orf16											-0.300391	7.075e-12
CA12	-0.287343	1.98722e-16	0.306489	8.17994e-20									0.383834	1.01786e-13	-0.266052	0.0014837
CADM1									0.293056	1.51601e-40			0.429634	5.41302e-37
CALD1			-0.265726	7.65362e-14
CALM1	-0.30496	1.68475e-19	0.387695	8.30061e-34											0.301166	1
CALM2															0.318644	1
CALM3															0.544531	1.0219e-21
CALR	-0.32556	5.31364e-25
CALU	-0.331593	6.45127e-30													0.325097	1.49456e-05
CAPG					-0.374632	1.06891e-24									0.396745	1.08495e-06
CAPZA1															0.268958	0.000791436
CARMN	0.623937	2.37632e-30
CAV1	-0.347025	2.3573e-21	-0.479074	1.4615e-22											0.740044	2.31707e-36
CAV2															0.382767	5.84086e-12
CCDC71L											0.282997	6.08367e-12
CCDC80			0.318751	9.11986e-33	-0.434633	6.91356e-23			0.45911	2.87733e-30			-0.270256	0.000446176	-0.523019	2.29492e-19
CCL2													-0.335212	1
CCND1	-0.357264	2.01047e-12									-0.560303	6.5678e-13	-0.412287	0.0301379	0.720363	1.58719e-17
CCND2	-0.262578	1.59358e-15			0.511116	3.07897e-55					-0.338037	1.66191e-08			-0.272937	6.15785e-07
CCNL1					-0.303408	1.06293e-16	-0.288925	8.30451e-11
CD151											0.388823	2.71791e-20
CD164			0.294714	4.20128e-20
CD248	-0.286941	4.05577e-11							0.458421	1.17681e-25	-0.345103	4.87564e-07	0.368263	4.86805e-13
CD276															-0.289988	2.03003e-07
CD34			0.646095	5.27405e-90
CD44											0.307738	1.8118e-19
CD55			0.251392	3.03033e-11
CD59	-0.338012	9.21845e-33													0.466203	9.14778e-09
CD63	-0.299094	5.38202e-34	0.389972	8.45631e-59							0.309939	4.66351e-18	-0.366507	2.50858e-17
CD81	-0.534723	4.95551e-86	0.493292	9.59715e-75									-0.267622	3.09426e-06
CD9	-0.522041	5.75773e-49	0.457695	5.67248e-31	-0.337677	1.26928e-09									0.312938	2.06918e-06
CD99			0.435415	1.01875e-60
CDC25B					0.260229	5.6722e-12
CDC42EP3	0.313824	3.62099e-14
CDCA2					0.314958	8.49174e-24
CDH13									0.447382	6.87407e-68	-0.260738	6.76848e-09
CDKN1A	-0.302544	9.45529e-12	0.492739	1.25478e-39	0.257179	1.97945e-09	0.375543	4.85971e-24	-0.354669	1.53072e-07	-0.364628	0.000162274	-0.356485	9.51353e-06	-0.526523	3.869e-14
CDKN3															0.595496	4.71912e-24
CEBPB	-0.325212	1.29058e-06	0.468306	7.77934e-41	0.523104	5.53676e-38	0.391363	1.23828e-25	-0.67718	7.2091e-36	-0.360941	0.0736357	-0.499787	1.09179e-10	-0.70322	5.07936e-27
CEBPD					-0.516484	3.30451e-30	-0.321524	0.000675584			0.689958	2.12305e-29
CELF2			0.289516	1.14177e-16							-0.287249	4.61354e-08			-0.269051	0.0015692
CEMIP	0.499444	3.75052e-24	-0.65688	1.50253e-20	0.51948	2.35075e-20	-0.683554	3.4653e-17	-0.454013	8.74118e-05
CENPW															0.283668	3.44122e-13
CERCAM			0.333775	5.97089e-22
CETN2															0.27511	0.604718
CFD	-0.640811	7.52676e-31	0.607845	3.83075e-30			0.510524	6.99377e-22			0.550169	1.75034e-18	-0.639319	1.67316e-13	-0.758412	1.30328e-11
CFL1			0.266156	2.50212e-27											0.574899	8.34549e-12
CHD1							0.286876	1.09951e-21
CHI3L1	0.347427	0.579338			-1.25454	9.75463e-19			-1.76133	5.82548e-09	1.87578	2.00095e-89			-1.49269	0.288285
CHI3L2									-0.387512	9.99478e-10	0.529786	4.21741e-22			-0.405854	0.000303929
CHID1			0.291994	7.94167e-19
CHSY1					0.282927	8.64052e-18	0.312112	2.84887e-29
CIRBP	0.397027	1.02088e-46
CITED2					-0.527686	3.60784e-39	-0.445133	3.96491e-15	0.452128	2.33995e-31	0.424431	5.58369e-20
CKAP2															0.412112	2.88837e-07
CKAP4	-0.250347	1.28205e-11							0.323951	3.41696e-14	-0.323946	8.74678e-08
CKB	-0.313439	7.72385e-18									-0.29279	0.00542286			0.471877	8.00763e-16
CKS1B															0.289419	1
CKS2	-0.515192	1.55986e-38	0.715688	5.46748e-77					-0.398818	2.45145e-08	-0.370416	0.00410572	-0.418571	1.94005e-07
CLCF1							0.273024	1.42492e-14
CLDN11			-0.440301	5.82692e-18			-0.278209	0.196307	0.423039	3.31716e-08	-0.472948	6.84258e-06
CLIC4					-0.259948	7.09531e-09			0.260898	9.3904e-11					0.408991	3.68118e-07
CLK1			0.343401	6.37727e-19
CLMP													0.438922	3.10642e-23
CLTB	-0.354648	3.30673e-29							0.45135	5.73895e-27
CLU			0.527027	5.65393e-34	-0.457201	8.9148e-11	0.598469	4.12679e-48					-0.774987	2.87876e-26	-0.512638	4.17511e-06
CMKLR1					0.418597	4.09015e-54
CNN2															-0.258031	2.42335e-06
COL12A1			-0.317829	2.70151e-10	-0.262253	8.0394e-06			0.344995	3.39039e-17			0.46338	2.87359e-18
COL14A1					-0.370662	3.7282e-20			-0.28154	3.70215e-07
COL15A1									0.631912	4.47024e-92
COL1A1	-0.321574	2.75114e-05			-0.38936	0.000950403			0.863196	6.88359e-44			-0.428692	0.000205674	-0.474361	6.96769e-09
COL1A2	-0.430973	5.16517e-33			-0.341918	8.45099e-13			0.536593	1.72349e-47	0.335685	5.96632e-10			-0.371948	1.10029e-07
COL3A1					-0.454578	8.37796e-17			0.443055	2.57848e-16					-0.511262	2.53729e-12
COL4A1					0.252894	2.73766e-27
COL6A1									0.2611	1.83157e-16
COL6A2	-0.332827	5.23699e-42	0.30759	2.43813e-35
COL6A3	-0.357316	2.80931e-23	0.439982	6.61579e-42									-0.350254	4.67106e-07	-0.299874	0.00116452
COMP			-0.29517	7.16587e-15							0.318988	0.077706
COPS6															0.303039	1
COPZ2	-0.272215	8.37161e-19
COTL1	-0.252024	1.99897e-14													0.402503	0.000149799
COX20															0.326587	1
COX4I1			-0.258733	6.10739e-28
COX5A															0.321063	7.20647e-05
COX6A1															0.271119	1
COX7A1	-0.325297	4.24508e-28
COX7A2															0.264466	1
COX8A															0.388631	4.55927e-10
CPB1					0.418563	2.89583e-10			-0.318951	0.0256584					-0.482375	2.35155e-08
CREB3L1	-0.348493	1.10672e-34											-0.351441	2.367e-13
CREB5	-0.3597	2.16322e-26			0.337134	2.53613e-13							0.567748	2.03989e-30
CREG1															-0.357762	2.46191e-13
CRIM1			-0.254231	2.41573e-10
CRIP1									0.442984	4.72737e-60					0.421753	1.31049e-18
CRIP2					-0.521991	5.99807e-42			0.363365	1.67854e-22					0.471844	6.50301e-19
CRLF1			-0.284406	1.33025e-06					-0.601015	2.06539e-31	0.347069	6.4692e-06	0.536306	2.79775e-19	-0.30924	1
CRYAB	-0.435656	3.34211e-11	0.696259	3.92244e-41									-0.280657	1	-0.339842	1.93832e-05
CSRNP1			0.315041	7.10777e-22											-0.252364	0.00351278
CST3	-0.412314	3.47404e-32	0.80892	6.1355e-134							-0.290119	0.0007019	-0.376785	5.23721e-08	-0.382574	1.10799e-15
CSTA	-0.256443	1.09967e-13	0.331078	1.5571e-27			0.431084	1.0269e-31					-0.454453	2.38067e-20	-0.336364	9.28804e-11
CSTB	-0.291545	6.47221e-35
CTGF	0.569241	7.45936e-13	-0.44942	0.0300769	0.620782	2.73179e-24			-0.521534	0.00583777	-0.379955	1	-0.513219	0.53991	-0.853612	1.67422e-16
CTHRC1	0.401491	1.4565e-21									-0.492659	1.78013e-15	-0.369456	8.55744e-06
CTSB											0.492958	5.78729e-30			-0.32528	2.38914e-05
CTSD			0.329724	1.97838e-22											-0.324139	5.81267e-09
CTSF			0.528349	6.02556e-51					-0.335688	2.68262e-12			-0.277861	0.0589042	-0.634865	8.43131e-31
CTSK	-0.795283	3.62832e-58	0.842349	3.26241e-78	0.410178	1.43118e-14	0.273697	2.69538e-14	-0.391209	0.000172416			-0.478989	0.0018632	-0.887829	3.3261e-17
CTSL	-0.548254	1.55502e-52	0.717499	2.79573e-86					-0.256148	0.246616
CTSZ			0.302894	3.86937e-19
CXCL12	0.889612	9.17961e-46	-0.676235	8.28755e-17			-0.37954	1	-0.62872	2.45136e-08	0.774463	6.05056e-51			-0.966402	1.58488e-17
CXCL2	-0.383637	8.80792e-16	0.794831	1.15822e-28			0.267313	4.11922e-12					-0.499564	1.36854e-06
CXXC5					0.375733	9.51438e-31					-0.307354	7.87398e-08
CYB5R3	-0.270807	7.27852e-25	0.271221	5.75351e-22
CYBA											0.257079	1.13031e-09
CYBRD1	-0.362861	3.08481e-34	0.330248	2.4061e-32			0.279356	8.28671e-13							-0.459847	2.9326e-20
CYCS	-0.333254	1.21424e-21	0.280304	4.40414e-16	0.325996	1.86859e-23			-0.45293	1.25593e-26
CYGB	-0.36018	9.52942e-29	0.34152	3.06475e-17					-0.392021	9.66159e-15					-0.28304	0.00976219
CYP1B1					0.350276	1.66396e-30			-0.466626	4.44699e-21			0.598178	2.55214e-27	-0.872912	1.37532e-41
CYR61					-1.08898	6.0766e-83	-0.779886	2.994e-38	0.287635	3.31374e-13	0.439609	3.14464e-24	0.439156	5.57689e-17
CYSTM1			0.337825	1.1583e-24									-0.269091	4.3265e-05
CYTL1															1.13458	5.99598e-96
CYTOR	-0.326437	9.25071e-14	0.26431	9.93259e-07			0.398292	7.11922e-25					-0.3168	0.00197768	-0.342708	1.58239e-05
DAB2															-0.26728	3.7091e-06
DAD1			0.257374	1.2722e-15
DBI	-0.295297	1.18025e-20	0.33965	5.85785e-29
DCN	-0.338652	1.02183e-17	0.615505	8.867e-75											-1.04635	1.15789e-57
DDAH2			0.259009	1.34597e-18
DDR2			-0.394192	1.31011e-29											-0.27776	3.72955e-05
DDX17															-0.256649	1.04094e-06
DDX21	-0.31197	3.38739e-22					0.355998	5.16087e-32
DDX24															-0.260013	1.02276e-05
DDX3X			0.305327	1.12368e-17
DDX5			0.301442	4.06716e-24											-0.304167	9.24742e-10
DEPP1					-0.335745	3.42872e-19	-0.288234	2.64784e-09			0.571775	4.27557e-33
DHFR															0.283563	1.53296e-05
DHRS3	0.292096	8.67395e-22
DKK1	-0.257142	2.04489e-08											-0.313305	7.61975e-05	0.300523	0.00021808
DKK3							0.391604	1.97361e-36
DLX3					0.282846	1.02363e-15
DLX4					0.474725	4.63919e-86
DNAJA1	-0.31849	1.05672e-21	0.453673	1.87579e-31			0.36955	3.63567e-27					-0.321469	6.10662e-05	-0.394873	8.17328e-11
DNAJB1	-0.663511	3.39937e-39	1.12443	1.29793e-117					-0.517283	2.86879e-08			-0.537465	1.11361e-06	-0.728992	1.30141e-21
DNAJB4			0.337841	4.1988e-22
DNAJB6			0.26286	2.08228e-09
DPP4	-0.292119	8.03682e-22	0.279508	2.75735e-18							-0.265206	7.63654e-05
DPP7			0.313631	2.14959e-18
DPYSL2													0.287294	9.04864e-10
DPYSL3													0.26506	4.0028e-09
DRAM2											0.339752	4.39389e-22
DRAP1	-0.321313	3.48054e-22													0.664639	8.74022e-29
DSTN	0.277448	4.73497e-24	-0.313332	5.7128e-22
DTYMK															0.335982	1.09175e-08
DUSP1	0.440978	2.53172e-34	-0.293962	3.31431e-11											-0.367844	2.71644e-05
DUSP4					0.647885	5.80246e-63	0.372567	5.13565e-27	-0.331222	1.28609e-09	-0.299983	0.00372176	-0.280289	0.00123108	-0.320546	0.00115208
DUSP5	-0.324548	1.39614e-23	0.394404	4.21927e-26			0.355489	1.47998e-29	-0.256441	0.00022298			-0.31673	1.55265e-06	-0.283398	0.024307
DUSP6	-0.290735	4.79581e-07	0.451684	2.92886e-25			0.4221	2.63316e-26	-0.301954	0.000319347	-0.367103	2.82103e-06	-0.31242	0.0177841
DYNLL1			0.352932	7.02676e-41
EBF1															-0.441474	6.07045e-19
EEF1A1	0.27267	1.1643e-51	-0.471353	2.31121e-80
EEF1B2			-0.375787	1.64826e-44											0.349009	9.90191e-25
EEF1D			-0.28649	6.18418e-30							0.384899	8.29674e-37
EEF2			-0.266678	1.62256e-27
EFEMP1					0.330428	1.03116e-19	0.253873	0.00127591					-0.376669	9.04937e-07	-0.454447	6.55334e-17
EGFL7											0.316088	5.54475e-70
EGFR					0.255131	1.3385e-10
EGR1			0.493171	3.02034e-28	-0.574756	1.01795e-41	-0.333081	2.69389e-12							-0.537692	8.2355e-16
EGR3					0.286923	4.01154e-09	0.297884	3.57739e-12	-0.348907	1.54503e-10					-0.47544	2.35924e-12
EIF1AX											-0.281828	2.88388e-07
EIF3D			-0.268681	4.28121e-14
EIF3E	0.293932	4.77794e-35	-0.336651	3.76524e-24							0.323744	6.47687e-20	0.277727	1.27468e-13
EIF3F			-0.333715	3.459e-26
EIF3H			-0.315088	7.51208e-27
EIF3J					0.259174	3.1977e-15
EIF3L	0.269281	1.8527e-29	-0.305054	2.65285e-23
EIF4A2	0.278122	1.24508e-21
EIF4A3			0.263339	3.29024e-13
EIF4B	0.317385	1.04042e-32	-0.411029	7.94299e-36
EIF5			0.372147	5.67318e-29					-0.250955	5.81843e-08
EIF5A	-0.259703	6.07086e-16									-0.281096	0.000730917			0.596793	1.62754e-17
ELL2															-0.273379	2.38782e-06
ELN	-0.305797	3.05471e-07			0.929273	1.50245e-83					-0.376129	0.0910271	-0.347675	0.216423	-0.42504	4.56928e-06
EMP1	-0.371215	5.72774e-22	0.294364	3.36412e-16			0.571821	4.11031e-47			-0.340478	2.97458e-05	-0.337555	0.00253384
EMP3	-0.400115	4.95649e-39	0.481261	3.89523e-50									-0.50786	1.05545e-22
EMX2OS											0.513009	1.94318e-48
ENAH	0.38938	2.39167e-39	-0.371939	7.99932e-18					-0.489827	4.54266e-30					-0.25058	0.00606399
ENO1															0.456203	1
ENPP2													0.327125	6.48561e-11
EPAS1											0.546865	1.5891e-26			-0.308516	4.98482e-06
EPB41L4A-AS1															-0.283903	2.67758e-07
EPHX1															-0.333215	6.52229e-08
ERRFI1	-0.260106	5.23268e-11			0.382661	3.20525e-15			-0.260555	0.00106518
ESD	0.272436	5.64664e-22
FABP3	-0.345723	4.50164e-26	0.335867	3.98607e-10
FABP5															0.291442	8.17814e-09
FAM118A											0.463564	3.61313e-82
FAM20A															-0.254494	4.96089e-06
FAM3C													-0.266521	0.0150631	0.506261	2.71035e-13
FBLN1			0.40253	1.96809e-22			0.632647	1.18402e-50	-0.823177	2.8977e-43	-0.752091	2.86845e-22	-0.687198	8.96495e-17	-0.551673	3.96578e-09
FBLN2	-0.399907	3.52821e-36	0.392744	1.70738e-33									-0.402186	2.13123e-11	-0.321178	1.53917e-07
FBN1	-0.40164	5.65007e-31	0.269745	7.1912e-19					0.322586	8.11607e-16	-0.560655	1.83439e-25			-0.406818	3.31198e-11
FBXO32	0.301324	2.84491e-23	-0.264413	5.65864e-09			-0.33154	6.08264e-10	-0.312538	1.69884e-09	0.402664	1.78802e-21	0.292999	1.67158e-07
FCGRT			0.563107	3.03048e-68									-0.279343	0.000302719	-0.473388	4.11724e-20
FGF7	0.423278	2.15527e-28	-0.287239	5.16375e-07					-0.30103	9.84914e-07					-0.390734	9.15596e-08
FGFR1	-0.523264	3.44912e-58	0.468454	7.45052e-51			0.310488	1.21495e-20	-0.353553	6.40327e-13					-0.327707	3.27739e-07
FGL2															0.598169	6.72907e-32
FHL1									0.251672	3.87356e-06
FHL2	0.292927	7.86911e-12							-0.429282	2.03908e-24
FKBP1A													-0.261853	2.07996e-05
FKBP9	-0.291689	4.3068e-25
FLNA	-0.287659	6.35318e-23
FLRT2	-0.257488	1.6657e-16
FMOD													-0.28118	6.71424e-10
FN1					-0.391085	1.36322e-18			0.275115	1.30127e-08					-0.338878	3.73287e-08
FNIP1			0.258835	7.1689e-12
FNIP2	-0.306852	1.3065e-14	0.253815	1.19081e-10	0.472294	2.00462e-29	0.349803	9.63523e-26	-0.465629	1.9605e-18	-0.326496	0.000304473			-0.482378	8.78315e-12
FOS	1.00153	2.50695e-128	-0.727197	7.13596e-27	-1.76483	9.4677e-89	-1.72715	4.70685e-68			0.439582	3.17821e-20	0.47446	1.07495e-21
FOSB			0.595765	2.46652e-41			0.349196	1.72378e-05	-0.503106	1.31199e-13	-0.261481	1	-0.30464	1	-0.769002	4.82025e-27
FOSL1	-0.364311	1.84757e-26	0.370659	1.2007e-12			0.292607	3.40603e-17					-0.359125	2.37418e-07
FOSL2	-0.315221	4.03378e-23
FOXC2					0.350083	1.96596e-21	0.409547	2.26585e-42	-0.271523	6.1319e-10	-0.301692	8.96151e-10
FOXP1															-0.301362	7.16577e-07
FSCN1			0.258481	5.95549e-10									-0.298422	2.7777e-08
FST					0.370053	1.4561e-08			-0.393803	1.93934e-10
FSTL1									0.286632	1.05211e-13			0.558607	3.14969e-37	-0.251456	0.0155138
FTL															-0.423789	4.81942e-27
FUS			0.268489	5.15585e-15
FXYD1			0.349121	2.85526e-21											-0.433934	9.88028e-13
FXYD5					-0.417479	2.79745e-29			0.273051	8.28778e-14	0.265984	8.83613e-10			0.430709	1.36143e-17
G0S2							0.345466	2.69169e-14	0.294876	0.000186576			-0.454486	0.00534498
GAA			0.26065	1.26519e-15
GABARAPL1			0.266754	7.10295e-18											-0.341	4.59677e-14
GABPB1-AS1			0.30983	5.99546e-15							-0.283583	6.10707e-06	-0.269515	5.1591e-05	-0.253421	0.0191618
GADD45A											-0.252784	0.00159238
GADD45B			0.717204	1.34404e-28									-0.356449	0.0368014	-0.25267	1
GALNT1													0.277004	8.83898e-07
GAPDH					-0.530104	3.39054e-71			0.300702	1.09334e-26	0.33019	5.87829e-33			0.533553	1.0574e-42
GAS1	0.39039	3.45525e-25													-0.299983	0.00015196
GAS6									-0.26481	0.000722435			-0.518543	1.47988e-12	0.251865	1
GCLM	-0.277263	9.79002e-18			-0.274477	6.09661e-13					0.2917	1.13851e-09
GDF15					0.501422	5.81438e-28			-0.369708	1.43393e-09			-0.264397	1	-0.391228	0.000510575
GEM	-0.683591	9.12142e-29	0.580401	1.15174e-50	0.664257	1.2817e-55	0.657379	1.25445e-52	-0.957934	3.30158e-46	-0.520753	0.348902	-0.886498	7.43857e-23	-0.838072	1.23103e-18
GFRA1									0.302216	5.78675e-31
GGH															0.25065	3.36085e-26
GJA1									-0.254879	6.96619e-08					-0.375941	4.73139e-12
GLIS3							0.3355	3.37765e-19	-0.32445	1.24644e-11					-0.37999	1.33588e-12
GLRX					-0.283723	1.21238e-08					0.272176	7.83357e-08			-0.378816	3.57422e-09
GLUL			0.295194	2.42399e-18											-0.250191	0.000841368
GNG11															0.782104	1.26437e-32
GNPNAT1							0.26597	4.79856e-19
GNPTAB					0.269128	2.61701e-11
GOLGA4											-0.273109	1.58049e-07
GOLIM4											-0.331085	1.83486e-07
GOLM1											-0.295552	6.46836e-08
GOPC													0.391446	1.11876e-18
GPNMB					0.251144	1.35115e-11			-0.251089	2.09591e-06					-0.399648	1.79302e-12
GPRC5A	-0.497679	2.06938e-48	0.270193	4.27879e-18	0.368935	3.76132e-22	0.522117	1.68551e-45			-0.30058	0.0204642	-0.327021	0.000584963	-0.381534	7.34694e-06
GREM1	0.66965	1.18104e-35	-1.40969	3.99046e-48	0.716547	2.02049e-41	-1.04851	2.4451e-15	-0.700908	1	-1.23272	2.08907e-15	0.936297	1.45936e-36	-0.788628	9.45942e-06
GREM2											-0.256208	2.28756e-07
GRN	-0.30102	1.78973e-23	0.437003	1.52043e-43											-0.3523	4.82681e-10
GSN	-0.477968	1.01284e-11	0.796625	1.06231e-54			0.630865	8.9981e-36	-0.455623	5.84067e-10			-0.429763	1	-0.610616	1.46454e-10
GSTP1			0.365988	4.12881e-40									-0.260471	2.64524e-06
GUK1											-0.279399	6.95378e-12
GYPC															-0.422837	5.42205e-17
H1F0									0.283192	0.0105539
H2AFV															0.562033	2.68423e-08
H2AFZ	-0.321705	1.52533e-06	0.535168	2.61869e-51					-0.274386	1	-0.285675	1	-0.40978	2.58206e-05
H3F3B			0.34347	2.91697e-38					-0.263692	4.59676e-14	-0.322803	6.30459e-11			-0.36811	2.11302e-11
HAS1													0.336839	1.59469e-35
HAS2					0.258438	4.32969e-13
HEG1	-0.288274	3.12715e-14			0.333444	1.99332e-23					-0.445862	2.75619e-14	0.34483	1.21357e-11
HERPUD1			0.397518	3.07262e-25
HES1	0.573931	1.31474e-50			-0.9137	1.30207e-60	-0.671855	1.02549e-27			0.283438	1.22565e-08			-0.687462	5.90875e-12
HES4	-0.463601	5.39454e-16			0.859938	2.52682e-96	0.343979	9.79814e-24	-0.522837	1.79651e-12	-0.551321	1.52342e-12	-0.507472	9.56333e-09	-0.520703	2.63485e-12
HEXB			0.324634	1.81121e-21
HEXIM1			0.340378	4.24967e-21
HIGD1A															0.251282	0.505622
HINT1															0.38225	1.19735e-18
HIPK2					0.291013	4.72504e-16
HK2					0.269447	1.60122e-21							-0.280643	9.45383e-09	-0.284946	8.07811e-09
HLA-A															-0.402851	4.45032e-18
HLA-B	-0.373028	3.7129e-26	0.527543	1.07443e-49							-0.601306	4.74459e-28			-0.46714	1.17445e-14
HLA-C			0.430191	2.7211e-32											-0.334833	8.59152e-10
HM13									0.285727	2.40777e-17
HMGA1	-0.277877	1.98556e-12							-0.299271	0.000100893			-0.758002	2.35929e-26	0.903754	4.02567e-38
HMGB1															0.483919	1
HMGB2															0.373178	0.00878948
HMGCS1			0.281739	5.41488e-16
HMGN1															0.421417	2.99038e-18
HMGN2											-0.265593	0.34601			0.868255	1.28704e-15
HMOX1	-0.501918	7.33552e-24	0.425296	2.97642e-28			0.707478	1.73748e-45	-0.312043	0.0245066	-0.504308	5.89356e-07	-0.402503	0.645265	-0.455058	9.83004e-06
HNRNPA0															-0.319573	1.3243e-10
HNRNPA1			-0.322218	7.0189e-14							-0.353989	8.89867e-09			0.555479	2.1277e-16
HNRNPA2B1															0.293879	1
HNRNPC															0.28576	0.000153378
HRH1							0.269445	4.58226e-28
HSD3B7	-0.255036	3.66831e-22
HSP90AA1	-0.496122	5.31022e-41	0.783185	1.43077e-90					-0.32326	1.60076e-06			-0.391207	8.41718e-07
HSP90AB1			0.419947	9.00076e-31					-0.299294	9.6324e-14			-0.254439	0.00746207
HSP90B1	-0.297482	1.1999e-21
HSPA1A	-0.90007	9.33052e-34	1.53784	9.81304e-114					-0.659498	0.00189028			-0.78624	1.31104e-05	-0.870921	5.44742e-13
HSPA1B	-0.428735	1.69022e-14	1.01746	1.3558e-77	-0.320616	0.00738001							-0.400498	0.00138484	-0.44048	3.46822e-05
HSPA5	-0.290991	3.97175e-21
HSPA6			1.16049	2.46341e-61
HSPA8	-0.600544	7.28972e-66	0.586251	3.00858e-57			0.363101	4.41344e-26	-0.420085	4.02481e-15	-0.258167	1	-0.319684	0.0119501
HSPB1			0.261828	2.17642e-12							0.306427	4.44057e-17	-0.29648	8.29983e-05	0.417329	1.87244e-10
HSPB6					-0.337978	6.43324e-13					0.406988	4.19305e-23
HSPB7			-0.300035	0.00738858							-0.313516	1	0.37661	0.0255488	0.598475	2.69304e-05
HSPB8			0.457051	1.71441e-50											-0.270296	1.04908e-05
HSPD1			0.393672	1.55629e-24					-0.261131	2.62078e-06			-0.262144	0.00233009
HSPE1	-0.360818	1.27854e-18	0.625279	3.10394e-65					-0.447616	1.44596e-25			-0.328382	4.14544e-05
HSPH1	-0.67012	1.57555e-55	0.874723	1.28569e-91			0.401239	4.38512e-34	-0.468138	2.37508e-11	-0.394264	1	-0.548269	9.81364e-13	-0.495087	2.4046e-07
HTRA1			0.400847	1.36642e-42					-0.320184	1.47638e-07	-0.269647	0.000121851			-0.604007	1.23798e-26
HTRA3	-0.767944	7.5797e-63	0.796467	1.00365e-51					0.3011	2.48591e-07	-0.407418	1			-0.545246	6.48469e-08
ID1	0.411138	3.41021e-24			-0.347794	7.2591e-06							-0.346369	0.184047	-0.36835	1
ID2	-0.330292	6.12706e-07	0.769522	3.80136e-66					-0.49393	3.29537e-13					-0.516562	4.8012e-09
ID3	0.340265	4.89385e-16							-0.325058	0.19563					-0.712855	2.56111e-14
ID4							0.499487	4.06122e-20					-0.39238	5.33123e-08	-0.363581	3.76661e-07
IDI1			0.309008	2.32509e-19
IDS											-0.303693	1.66871e-09
IER2			0.282777	9.02938e-08	-0.414641	6.59702e-25	-0.463372	4.96478e-21					0.340648	1.94262e-12	-0.305845	0.00124395
IER3									-0.339288	0.0548342					-0.661634	2.92331e-15
IER5			0.402628	2.52865e-33
IFI16															-0.337939	1.74517e-08
IFI27					1.09945	1.85131e-109	-0.411219	0.362445	-0.483454	1.55884e-10	-0.795572	2.23796e-23	-0.290985	1	-0.388984	1
IFI6			0.26174	5.37321e-12
IFITM2			0.400768	5.09604e-36	-0.326928	4.27366e-17							-0.28258	1.26773e-06	-0.314906	2.0034e-09
IFITM3													-0.263729	1.81163e-09	-0.418683	1.31912e-20
IFRD1			0.334776	4.04143e-17							0.253693	1.62916e-11
IGBP1	0.256762	1.12231e-18
IGFBP3	0.282512	0.0141083	-1.2091	3.14679e-27	0.969286	2.12815e-57	-0.995324	6.13533e-14	-0.933143	8.01496e-12	-0.890045	0.000122083	0.745957	1.54546e-21
IGFBP4									-0.431362	3.29241e-19			0.488045	2.756e-23	-0.372366	2.14638e-08
IGFBP5	-0.687983	2.7564e-35			0.465417	1.73462e-08	0.494488	8.3729e-06	0.664459	1.33429e-13					-0.958897	5.62145e-08
IGFBP6	-0.582806	1.90231e-46	0.581717	6.61706e-49	-0.49879	1.36005e-22			0.277547	6.23077e-10			-0.37543	0.00045524
IGFBP7	0.364118	6.71225e-24	-0.807591	1.10999e-68	0.487773	3.5677e-32			-0.511133	1.737e-15	-0.718895	4.29062e-19	0.427872	2.30737e-18	-0.270301	1
IL11							0.360144	1.58583e-43
IL13RA2	-0.405753	5.71364e-22	0.839634	3.09133e-126	-0.342573	3.04385e-05	-0.32487	0.21727			-0.354376	0.00290418	-0.346579	0.00127402	0.64377	5.60742e-23
IL1R1															-0.444783	6.36863e-18
IL32									0.308062	1.50255e-60
IL7											0.273185	1.04135e-19
IMPDH2	0.265205	5.29053e-20
INHBA	-0.746836	9.25872e-35			0.974175	1.52507e-64	0.64731	6.13434e-39	-0.620267	7.93237e-12	-0.565749	0.0322774	-0.531989	5.52686e-05	-0.538615	0.43532
INSIG1	-0.821145	1.91265e-59	0.495806	3.04678e-39	0.653547	1.67904e-49	0.581918	1.1944e-39	-0.408519	0.00821801	-0.72706	3.56874e-16	-0.55809	5.60054e-06	-0.695871	4.11907e-11
ISM1			0.315845	8.10865e-19											-0.264308	3.68872e-05
ITGA11									0.410018	1.6006e-24
ITGB1BP1			0.253898	1.04953e-15
ITGB8					0.589399	1.61065e-68
ITGBL1							0.276448	1.72459e-12			-0.350018	2.72275e-10
ITM2B	-0.391549	1.70162e-30	0.715922	8.43912e-110											-0.468404	7.74797e-17
ITPRIP	-0.304525	3.01804e-25			0.345806	2.8543e-32	0.35982	1.85157e-29			-0.267015	3.83235e-07
JAG1					0.259433	5.64334e-17	0.259814	3.06822e-16
JARID2							0.355793	1.05772e-28
JMJD1C															-0.284781	1.16738e-06
JPT1															0.522105	0.00213769
JUNB	0.383991	1.26912e-27			-0.307455	7.32212e-10									-0.430317	8.84842e-07
JUND			0.300106	3.18892e-19			0.273265	1.54341e-16			-0.26342	1.25605e-07			-0.527765	6.7903e-26
KANK2			-0.318439	3.72128e-16	0.30068	1.61006e-16									-0.256354	0.00034307
KAZALD1			0.257099	5.20908e-09
KCNE4					0.375366	2.44492e-15									-0.275711	0.0102721
KCNJ15					0.431781	6.52828e-44
KCNMA1	-0.649846	1.41689e-37	0.578032	1.8692e-23			0.594626	7.03184e-32			-0.539296	2.77486e-07
KCNQ1OT1	-0.306958	3.49393e-10	0.557772	1.28657e-40									-0.263679	0.495375	-0.334876	0.0104104
KCTD12									-0.291498	6.26802e-09
KDELR2	-0.340444	5.15636e-35											-0.368613	1.27113e-13	0.356003	9.47681e-10
KDM6B	-0.323908	1.58332e-16	0.373782	9.10054e-24	0.264168	5.68505e-06	0.328199	3.40994e-20	-0.262155	0.0183712	-0.335418	4.49475e-06	-0.293624	0.00128322
KDSR															-0.283522	4.6823e-07
KIAA0930					0.26718	7.67782e-09
KLF10			0.361468	3.75276e-17									-0.274006	0.0233619	-0.285368	0.00228124
KLF2					-0.293972	4.35558e-15
KLF4			0.280702	3.10855e-14											-0.313377	7.52137e-05
KLF6					-0.354859	1.26597e-16
KLF9															-0.283206	1.25247e-06
KLHL21	-0.29028	3.36441e-16	0.323329	5.44177e-17			0.309722	3.17966e-14
KRT10			0.260045	2.03859e-17
LAMP1	-0.267055	3.41287e-21
LBH					0.281788	1.44541e-14
LDHA					-0.315682	1.10426e-14									0.5273	6.64052e-08
LDHB	0.327265	7.87896e-38	-0.405484	1.4497e-31			-0.280195	1.33099e-09							0.416694	2.26298e-16
LEPR							0.301341	8.01378e-26
LGALS1					-0.318642	4.40569e-17									0.825361	1.01561e-52
LGALS3			0.410812	8.62506e-37							0.308701	1.14413e-12
LHFPL2					0.319892	1.91956e-16					-0.274256	1.09837e-06
LHFPL6													-0.270729	2.12325e-06
LIMA1					0.305788	5.97961e-18									-0.446491	2.44727e-17
LIMS1	-0.323633	4.29761e-18	0.277191	3.16288e-14			0.421003	8.02566e-28					-0.279996	0.00614847	-0.373604	1.076e-10
LINC01133	-0.329359	1.24032e-15							0.411023	4.70212e-08	-0.282473	0.391838
LINC01423	0.917155	2.0114e-37	-0.510856	4.50375e-13	-0.268242	1	-0.302788	0.251903	-0.505536	5.1052e-08
LINC01503			-0.301928	8.24657e-17
LITAF			0.407062	7.2298e-31			0.266503	7.14687e-08	-0.340085	1.81311e-13			-0.311006	2.21599e-05	-0.452087	1.43021e-14
LMAN2			0.311317	1.02136e-19
LMCD1											0.312904	4.33267e-10			-0.500336	2.45972e-17
LMNA			0.304707	1.87119e-36									-0.301155	6.367e-13
LMO4	-0.318133	2.44209e-14	0.34762	5.21904e-18
LMO7			-0.521853	2.12388e-43
LOX									0.350818	1.92002e-11
LOXL1									0.303727	5.23267e-08			-0.300381	0.000166886	0.383817	1.31756e-07
LOXL4															0.292324	3.20703e-12
LRP1															-0.322685	4.77478e-14
LRP11													0.438195	8.57929e-18
LRRC2			0.266975	2.62556e-16
LRRC32					0.301406	3.91629e-20
LSM3															0.269377	0.0636411
LSM4															0.374902	2.08581e-08
LSM5															0.360202	2.08289e-07
LSP1							0.27941	3.29866e-05			-0.359101	7.78554e-10
LTBP1											-0.346687	5.09955e-14	0.37403	1.97582e-16
LTBP2											-0.281827	3.29604e-11
LUM					0.724999	6.22783e-53					-0.330315	0.000197235			-0.736886	1.47137e-27
LXN	0.381493	2.38014e-32
LY6E	-0.557203	5.36397e-64	0.483292	6.57445e-42	-0.329215	2.80501e-12					0.396292	5.5587e-22	-0.2926	0.00147618
LY96											0.300833	3.07181e-15
MAFB			0.481316	2.16704e-36									-0.299243	0.0969956	-0.434601	9.64539e-09
MAFG			0.328095	5.34388e-19
MALAT1															-0.426654	7.04138e-11
MAP1A													0.285754	1.55159e-08
MAP1B									0.490576	3.87719e-18			-0.48046	2.34391e-11	0.265793	1
MAP1LC3A					0.300896	1.63785e-14
MAP1LC3B			0.279472	8.94347e-21
MAP2K3	-0.606235	5.668e-59	0.441974	5.60211e-35	0.475019	3.86816e-47	0.497954	1.07619e-47	-0.366903	7.12812e-06	-0.434679	3.83807e-09	-0.517216	4.20017e-14	-0.393765	9.87387e-06
MARCKS					0.280533	3.37532e-18					-0.306448	1.01004e-07
MARCKSL1									-0.303104	3.41332e-13	0.257492	1.08621e-14			-0.280213	0.00557807
MAT2A	-0.504925	2.02051e-31	0.326155	7.50122e-15	0.450356	6.91785e-31	0.525501	1.25749e-45	-0.431626	1.52442e-11	-0.35734	0.000647397	-0.254665	1	-0.513234	1.36083e-12
MBP					0.282732	6.52424e-22
MCL1			0.352903	3.74229e-25											-0.402788	1.30718e-15
MDH2															0.337581	1.70587e-07
MDK	0.355511	4.57392e-15							-0.506145	5.72835e-13	0.49009	3.90743e-23	-0.569885	3.54605e-12	-0.531359	2.07214e-08
MEDAG	-0.447122	2.3482e-41	0.307597	1.53844e-13			0.2809	1.44856e-14							-0.347136	2.1609e-05
MEG3			0.420542	1.39009e-30	0.43935	9.9833e-25			-0.527441	3.77867e-21			-0.256292	1	-0.670288	1.02443e-18
MEG8	-0.397505	1.02222e-27			0.592904	3.27587e-56	0.27895	3.3726e-19	-0.340795	1.34655e-08	-0.330877	7.03274e-06	-0.335255	1.78439e-05	-0.328268	0.000169162
MEST											0.279286	1.2075e-09	-0.252236	0.0648291
MET															0.260432	7.26884e-25
METRNL	-0.387247	1.7857e-29			0.57686	2.54367e-67					-0.562623	1.31056e-26			-0.500676	5.69618e-21
MFAP4															-0.542548	9.10689e-16
MFAP5	-0.370739	1.98264e-20	0.384878	1.93182e-23	-0.777795	4.64951e-50			0.475878	1.29029e-27
MFGE8									0.358898	1.09621e-21
MGAT1			0.284978	1.14971e-16
MGLL	-0.414094	5.02955e-41							0.322157	1.58738e-17
MGP							0.257914	1.16414e-20
MGST1			0.308236	8.21235e-23	-0.305448	2.60124e-16							-0.38922	1.44983e-15
MIR222HG	-0.329519	1.34593e-26	0.362362	6.67852e-30	0.259718	2.73453e-13	0.282973	2.5793e-21	-0.277169	2.16508e-07	-0.27503	0.000134873			-0.255714	0.00881015
MIR4435-2HG	-0.263266	1.09602e-09					0.356375	2.28989e-20	0.287351	3.8164e-14	-0.42732	1.41849e-13	-0.2946	0.000792646
MITF															-0.258949	8.87524e-05
MKNK2			0.254703	3.19402e-12
MMP14					0.30227	1.40517e-16					-0.282734	2.17218e-06			-0.386497	2.89612e-10
MMP2	-0.420126	6.91587e-24	0.81	9.93213e-114					-0.362362	1.44898e-08					-0.725264	3.09607e-29
MMP24OS															0.256431	7.10714e-05
MORF4L2			0.336231	4.04702e-24
MOXD1					-0.271872	2.91979e-18									0.269369	1.55161e-09
MRC2															-0.270835	2.20714e-07
MRPL14					0.286811	2.91261e-13
MRPL18			0.477377	6.15232e-37
MSX1	-0.308614	4.02048e-22					0.51739	2.73675e-51			-0.280239	6.95861e-06
MT-ATP6															-0.404896	9.05367e-25
MT-CO2					0.307532	3.0236e-32
MT-CO3															-0.357122	1.40407e-28
MT-CYB									-0.27435	2.77571e-27					-0.25665	5.96295e-09
MT-ND2	0.43373	8.25422e-55							-0.272145	3.13027e-17	-0.315575	5.91218e-10			-0.376987	5.75088e-15
MT-ND3	0.51156	8.538e-85													-0.440575	8.41644e-23
MT-ND5	0.275783	2.00957e-19
MT1E					-0.414387	3.16429e-13	-0.266168	1	0.502346	9.1167e-11					0.400721	2.2188e-05
MT1M													0.277471	1.26259e-08
MT1X					-0.318865	0.00240282			0.463513	1
MT2A	-0.37042	1	-0.40364	1	-0.787552	2.99347e-26	-0.404931	1					0.2579	1.73014e-07	1.44327	6.53584e-73
MTPN															0.311651	4.13694e-08
MTRNR2L1			0.940968	3.61928e-265
MTRNR2L12	-0.253725	6.21967e-07	0.766376	1.21615e-76					-0.255965	2.16981e-05
MTRNR2L8			0.682192	1.72326e-49
MXRA7					0.263897	9.09289e-13
MXRA8			0.285485	4.7324e-13											-0.411336	1.2723e-20
MYC	-0.66548	5.23377e-51	0.72796	6.00711e-63			0.560682	2.22616e-38	-0.376728	1	-0.301664	1	-0.662315	2.7519e-19	-0.536951	4.47466e-08
MYDGF	-0.287697	1.76144e-18	0.341265	3.32392e-25											0.397068	4.5319e-05
MYL12B															0.605936	3.19805e-06
MYL6			0.292464	1.63101e-23
MYLIP			0.363996	9.77337e-23
MYLK			-0.302088	4.44561e-20
MZT2B															0.310449	7.63559e-15
NAP1L1	0.462235	1.0798e-74	-0.533842	6.5359e-58
NBL1			0.576807	5.93747e-67			-0.339579	1.64588e-10	-0.251396	0.0533755	-0.352808	5.25918e-08	0.402718	2.76493e-22	-0.31037	0.0110119
NDRG1	-0.353083	2.54069e-21	0.381215	1.1154e-27			0.343784	3.91068e-15					-0.304723	0.000209471	-0.324632	9.69115e-07
NDUFA4					0.335884	2.99607e-35									0.328641	3.91351e-07
NDUFA4L2	-0.751292	4.52516e-36	0.558095	1.37381e-46	-0.989345	4.33058e-46			0.325273	8.95299e-21	1.12977	2.73522e-69	-1.01278	2.35436e-22	-0.407247	1
NDUFA6															0.250813	1
NDUFAF3															0.297548	1
NDUFB2					0.25375	1.47611e-19									0.29443	4.20011e-08
NDUFB6															0.25705	1
NEAT1													0.313615	2.07266e-14	-0.344797	1.60059e-08
NEGR1													0.252683	1.75673e-13
NEU1			0.284511	4.01089e-19
NFIB													0.348401	5.38939e-12
NFKBIA			0.373395	3.06338e-08
NFKBIZ	0.289044	5.41183e-28	-0.320409	1.61415e-23	-0.37321	5.256e-33	-0.353808	2.62244e-21			0.270668	1.63278e-16	0.256094	2.69735e-09
NHP2															0.3661	4.29434e-13
NMB					0.29052	1									-0.282599	0.980948
NME1															0.42404	1.70207e-05
NME4															0.251679	0.00120995
NNMT															-0.496612	1.53141e-20
NOTCH2													0.26765	6.36271e-08
NOVA1	-0.356254	3.06412e-25	0.553231	1.16938e-44									-0.27747	0.00586228
NPC2			0.282862	1.11696e-18
NPDC1			0.264265	5.99132e-13	-0.349852	1.93956e-22
NPM1	0.630488	6.21753e-98	-0.689884	5.26206e-60			-0.304188	0.000294234							0.290174	1
NPR3			-0.315345	3.30569e-10					-0.353793	8.12549e-08
NR4A1							0.458877	4.74018e-30
NR4A2			-0.310716	2.50722e-12	-0.253	4.92269e-07			0.290509	2.26899e-11					0.279002	5.23668e-06
NR4A3	-0.545075	2.31741e-54	0.353847	2.6844e-22			0.602882	5.36417e-57			-0.286739	0.224773	-0.43363	3.58805e-11	-0.318159	0.111837
NSA2			-0.319478	1.50629e-25
NTN4					0.28286	3.11541e-15
NTRK2	-0.374896	7.83204e-24	0.586076	6.56588e-62	-0.357455	6.77534e-17	0.43826	2.23133e-36					-0.398939	6.48664e-12
NUCB2	-0.280043	1.78562e-16													0.257452	1
NUDT1															0.338865	1.23026e-13
NUFIP2			0.309596	3.03664e-21
NUPR1			0.47411	2.14239e-42											-0.543423	2.28044e-25
NUTF2															0.305442	1
OAF	-0.741807	2.13834e-75	0.471242	7.72828e-34			0.428794	2.15288e-20			-0.381792	0.0194545	-0.267386	1	0.38673	1.21333e-07
ODC1															0.392048	3.13837e-10
OGN	-0.268537	1.14993e-19	0.501166	1.22829e-42
OLFML1			0.287997	1.19002e-17
OLFML2A					0.260223	2.39903e-14					-0.284617	3.42983e-12
OLFML3			0.308305	4.92287e-11
OSR2	0.440065	7.28209e-25							-0.338406	1.48045e-12					-0.350984	1.06126e-06
P4HB	-0.366895	8.79863e-41	0.279325	1.46215e-20
PABPC1			-0.583774	2.31767e-78							0.285298	1.00958e-20			0.293024	2.01775e-06
PAICS															0.286503	7.16445e-11
PALLD			-0.258531	1.87684e-13
PALM	-0.327583	7.01623e-32	0.315106	2.25473e-24											-0.286494	1.47993e-06
PAM	-0.304379	1.87325e-23
PAMR1			0.32179	1.43935e-22									-0.323308	4.68572e-13
PAPPA					0.402664	8.12471e-16			-0.389914	1.69558e-09			-0.428102	3.89033e-13	-0.383511	0.000268617
PCBD1															0.307484	8.10853e-09
PCF11			0.291	3.17758e-17
PCLAF															0.714906	4.06017e-45
PCOLCE			0.368698	5.19223e-16					-0.401875	8.51841e-20	0.427556	1.8989e-23
PCOLCE2	-0.671457	3.1173e-30							0.9009	1.81567e-31	-0.426194	1			0.31757	4.9974e-07
PCYOX1									0.255207	1.62625e-15
PDCD5															0.259792	0.00027406
PDE5A	0.277271	3.84951e-20
PDGFA					0.303647	3.15093e-26
PDGFD					0.263906	4.54147e-17
PDGFRB					0.451084	5.98593e-22					-0.296993	0.0397216			-0.329606	6.59822e-05
PDGFRL	-0.389675	1.22797e-27	0.967194	9.24253e-142					-0.448337	1.14925e-14			-0.453261	3.66645e-12	-0.380479	0.000265603
PDIA3			0.261557	6.22292e-17
PDLIM4					0.287764	4.28912e-13
PDLIM5											-0.302075	2.97455e-07
PDPN													0.265129	0.000235888	-0.252515	0.000191766
PEA15	-0.284752	4.38008e-25
PEBP1			0.357404	2.13825e-37
PEG10											0.377849	3.42372e-20			0.253357	0.000118758
PENK	-0.493963	4.44052e-10	-0.537158	0.000145474					-0.407051	1.12666e-08	1.11658	6.13047e-51	0.43544	5.74293e-12
PFDN5			-0.326149	2.31075e-44
PFKFB3			0.266327	1.04932e-23
PFN1	-0.323821	7.89476e-25													0.767577	1.53615e-22
PGAM1															0.397037	0.00130335
PGF	0.31781	3.69611e-17											0.797138	3.19611e-41
PHLDA1			0.426753	4.34195e-27			0.489315	3.51986e-17	-0.465211	6.67773e-12			-0.302473	0.106311	-0.41413	0.00892397
PHLDA2	-0.301937	1.30856e-14	0.258113	8.63229e-07			0.279942	5.68041e-13			-0.459495	2.57015e-12
PHLDA3							0.252404	6.18497e-12							-0.315984	9.22454e-08
PIGT			0.34303	7.92426e-25
PKM	-0.305563	2.86157e-29							0.283035	2.34936e-11					0.423076	3.29576e-06
PLA2G16			0.33903	3.43201e-28
PLA2G2A	-0.989559	1.37568e-13	1.09329	3.56016e-102	-0.253917	5.49991e-06			-0.879824	1			1.32085	1.21927e-06	-1.27215	1.57014e-07
PLAC9	-0.568225	6.25163e-97	0.362761	5.49707e-38
PLAUR	-0.405502	3.95114e-25	0.427074	8.80817e-30			0.531813	2.5358e-52	-0.320937	2.42861e-05	-0.388894	5.88395e-07	-0.390966	5.15548e-09
PLD3			0.554215	9.02619e-59											-0.299713	9.19867e-08
PLEC	-0.277277	3.92962e-18							0.30602	2.82166e-17
PLEKHO1			0.258869	5.74004e-07
PLP2					-0.347104	8.25686e-22									0.337851	3.17379e-09
PLPP3											0.317966	2.7643e-06	-0.306655	0.10859	-0.547992	1.41997e-11
PLXDC1			0.45687	2.26622e-47
PMEPA1					0.441591	1.37194e-53
PMP22															-0.519277	7.19045e-28
PNRC1			0.400411	4.98365e-31	-0.26562	1.86743e-10									-0.323107	4.62065e-09
PNRC2	-0.251042	6.68634e-13	0.337464	3.0735e-20							-0.259349	7.79584e-06
PODN			0.379524	2.7868e-29							-0.365112	1.46647e-10			-0.5855	7.78593e-28
PODXL															0.294759	3.22779e-15
POLD2															0.251486	1
POLR2J					0.255908	9.36146e-17
POLR2J3.1					0.306865	2.58828e-15					-0.308167	2.89581e-11
POLR2L	-0.297294	8.14671e-35									-0.266411	2.14029e-11			0.376968	5.08959e-19
POSTN													0.443709	1.03985e-28
PPDPF					-0.412119	6.72636e-31									0.555085	6.71905e-41
PPFIBP1													0.341453	2.1695e-10
PPIA															0.566469	4.34861e-40
PPIB			0.262917	6.4063e-11									-0.295398	7.63105e-08
PPIC			0.449498	1.43656e-30
PPP1R10	-0.292795	4.46123e-14	0.6835	4.78179e-71
PPP1R14B	-0.432949	1.81716e-41							0.257067	8.60503e-11	-0.289704	1.08488e-05			0.35253	5.24683e-06
PPP1R15A	-0.302038	0.000831446	0.8156	1.04158e-76					-0.439882	7.73218e-13	-0.297448	1			-0.501383	1.50194e-12
PRCP			0.416018	9.58389e-26
PRDX1			0.493535	2.0872e-41
PRDX3															0.250783	1
PRDX4			0.250788	1.21382e-12	-0.266757	4.20537e-11					0.307307	1.58376e-14
PRDX6					-0.267689	4.76511e-17
PROCR													0.304733	4.85242e-12
PRRX1											-0.382251	2.63841e-12
PRSS23					-0.331289	1.87591e-09			0.283854	7.98975e-07	-0.468555	6.36967e-14	-0.370024	9.92886e-05	0.487084	4.84187e-11
PSAP	-0.313746	2.74852e-31	0.279891	1.06355e-26											-0.548709	2.45398e-33
PSAT1									0.276932	6.45653e-43
PSMG3	-0.255317	1.29826e-12			0.49091	1.689e-35
PTGDS			-0.296875	1.84489e-06	0.859973	1.22391e-66			-0.580583	2.07234e-19			-0.343305	1	-0.535135	6.06156e-08
PTGIS					-0.302707	4.58773e-11			0.347701	8.84088e-13
PTGS2	0.260675	6.47269e-06	-0.328668	3.54722e-10					-0.299474	0.0196544	0.459996	1.10991e-15
PTMA	0.310654	1.18307e-26	-0.286376	9.04194e-07
PTMS															0.498544	2.16777e-12
PTN	0.304716	7.85839e-19							-0.341524	9.68267e-07	-0.456386	6.89944e-14	-0.388974	4.38307e-06
PTTG1															0.583278	4.07716e-20
PTX3							-0.278919	1
PXDC1			0.27723	6.13396e-13
PYCARD			0.312478	1.05973e-18	-0.365372	2.61934e-21
QSOX1	-0.375219	5.94057e-26							0.510975	3.95103e-38			0.429021	2.55141e-12
RAB13	0.427234	6.20469e-52	-0.760461	1.49489e-76
RAB27B					0.269986	5.16489e-13
RAB31					0.332903	1.76307e-20
RAB32	-0.353866	1.49631e-29							0.28752	8.40298e-15			0.317921	6.31987e-07
RAB7A			0.361777	6.04032e-27
RAC1															0.262935	8.37154e-09
RACK1	0.293295	1.96105e-61	-0.362049	6.64332e-52
RAD23B									0.337431	1.54353e-20
RAET1G													0.279201	1.06272e-20
RAMP2			0.64421	1.33461e-102											-0.253	1.44868e-05
RAN															0.458884	1.07367e-07
RANBP1															0.428432	1
RARRES2											1.01107	2.15056e-73
RBBP6			0.415585	3.3398e-32
RBM3															0.449251	1.33581e-14
RBM39			0.250361	1.73897e-12
RBP4	-0.4486	1.45878e-20	0.393285	2.2837e-23	-0.414047	1.42525e-10	0.351198	1.7514e-23	0.564394	5.84574e-27	-0.329631	0.0148704	-0.418942	2.94122e-05	-0.317655	0.0102906
RBPJ							-0.32001	2.5497e-11					0.381019	3.0403e-20	0.402682	1.84582e-06
RCAN1													0.47556	1.71086e-20
RDH10			-0.264286	0.433749							0.798514	1.31934e-51
RECK											0.266282	2.92218e-05
REX1BD			0.257798	1.47751e-16
RGCC							0.352595	2.33273e-13
RGMB															0.251439	0.00381961
RGS3	0.346671	1.77325e-22	-0.250667	5.54023e-06	0.330211	7.25242e-15			-0.349146	5.12907e-12
RHEB	-0.320569	5.41973e-27													0.301626	0.011884
RHOA															0.379113	1.42541e-10
RHOBTB3	0.358862	5.03939e-15			0.453875	4.91235e-27			-0.522712	3.85867e-25					-0.540131	5.60245e-16
RHOC															0.590708	9.2194e-14
RND3	-0.606433	1.47217e-24	0.737103	7.16191e-63	0.42437	4.52741e-22	0.48482	6.78443e-25	-0.634681	6.79165e-15	-0.515518	0.000224111	-0.638128	3.27405e-11	-0.725735	1.57014e-14
RNF24			0.282383	6.89498e-14
RNH1			0.340324	2.07041e-26											0.308792	0.50493
RPA3															0.347909	3.4299e-10
RPL10			-0.281036	9.605e-41
RPL10A	0.275284	5.23093e-62	-0.361609	1.8365e-60
RPL11			-0.332461	6.28203e-65
RPL13			-0.366439	6.30294e-92
RPL13A	0.250632	5.07707e-70	-0.33949	4.9969e-76
RPL14	0.256856	1.42484e-59	-0.300294	1.77701e-44
RPL15			-0.418437	1.48035e-89
RPL18			-0.262984	1.06187e-37
RPL18A			-0.333914	2.22988e-66
RPL19			-0.306124	6.02333e-71
RPL21			-0.284174	5.60342e-68
RPL22			-0.27116	2.92466e-42
RPL22L1															0.601391	7.10457e-21
RPL23			-0.313446	1.86652e-59
RPL23A			-0.273393	1.90739e-54
RPL26			-0.30438	3.19025e-64
RPL27A			-0.301548	5.0227e-65
RPL28			-0.410145	9.27945e-87
RPL3	0.254634	3.08366e-53	-0.432251	1.02769e-81
RPL30											0.381115	1.79989e-57
RPL31			-0.348808	2.29147e-77
RPL32			-0.31694	4.02308e-70
RPL34			-0.263861	1.24522e-59
RPL35			-0.293672	5.73126e-57
RPL35A	0.281308	5.19791e-86	-0.298866	2.92925e-60
RPL36			-0.395599	2.18972e-77
RPL36AL											-0.302483	2.75863e-26
RPL37			-0.326345	1.49173e-75
RPL37A			-0.387208	2.27189e-99
RPL38			-0.284658	4.84103e-52
RPL39L															0.281972	3.98466e-08
RPL4			-0.314168	3.503e-51
RPL41			-0.26166	2.28283e-78
RPL5	0.340919	1.66846e-83	-0.350347	1.54868e-49
RPL6	0.265594	6.87868e-56	-0.411736	1.54611e-73
RPL7			-0.429367	3.26359e-83							0.424151	2.31785e-61
RPL7A			-0.28732	5.43334e-38
RPL8			-0.295171	4.92274e-39							0.501083	4.11027e-65
RPL9			-0.296675	1.98234e-50
RPLP2			-0.263672	1.08766e-59
RPS10			-0.258747	9.31864e-21	0.253475	1.03573e-15
RPS12			-0.356786	6.39757e-83
RPS13			-0.275229	1.47585e-48
RPS14			-0.270273	6.60575e-65
RPS15			-0.256013	2.18752e-45
RPS15A			-0.350669	4.78122e-75
RPS16			-0.371897	2.41829e-77
RPS18			-0.412307	4.17256e-88
RPS19			-0.27514	2.20974e-50
RPS2			-0.397091	2.87396e-81											0.282136	1.85566e-22
RPS21			-0.254173	5.53528e-33											0.278206	2.78766e-23
RPS23			-0.367989	6.33119e-93
RPS24	0.263041	8.31613e-69	-0.335821	4.49634e-63
RPS26	-0.744879	3.5071e-125	-0.284251	7.02632e-16					0.479802	4.26617e-65	0.523949	3.08621e-57
RPS27			-0.258201	6.39613e-61
RPS27A			-0.367592	1.23699e-75
RPS28			-0.304182	1.15954e-71
RPS29			-0.314336	4.31659e-71
RPS3			-0.37393	2.01945e-64
RPS3A			-0.314659	2.36849e-56
RPS4Y1	0.350875	0.00103398	-1.11778	5.15204e-53	-0.719983	3.17525e-19			0.499469	1.7749e-36	0.885803	2.41511e-63	-0.78951	4.26637e-13	-0.631119	2.60289e-05
RPS5			-0.338033	8.77898e-54
RPS6			-0.342894	1.05382e-74
RPS6KA2					0.455016	6.89956e-38			-0.257799	5.53971e-06	-0.336142	4.4078e-06	0.456424	1.67446e-20
RPS7			-0.268028	1.44899e-27
RPS8			-0.367991	8.2747e-77
RPS9			-0.289147	7.55757e-47
RPSA															0.325583	2.63736e-21
RRAS2									0.368452	1.58275e-13
RSRC2			0.292489	7.0585e-14
RSRP1			0.497148	9.34606e-41
RTN4	-0.359717	4.53031e-49	0.333841	9.0473e-41
RYBP	-0.30702	6.3836e-12	0.282336	1.87927e-15	0.552511	4.54173e-55	0.318495	1.42202e-22	-0.41003	1.36358e-15	-0.45634	4.15886e-14	-0.312476	0.00200973	-0.473834	4.95875e-13
S100A10	-0.497155	1.74944e-61			-0.394967	1.69026e-27			0.329107	6.16235e-25					0.536022	2.68848e-30
S100A11	-0.301823	6.85995e-18	0.437037	1.9173e-68							-0.322161	5.42716e-10	-0.35418	8.33462e-08	0.508453	0.0285102
S100A16	-0.277272	2.75606e-15
S100A4	-0.324827	1.20744e-20													0.310944	1
S100A6	-0.381634	1.22128e-64													0.322102	0.000293617
SAP18			0.377489	9.33925e-26
SASH1															-0.270024	4.75828e-05
SAT1													0.46084	5.37095e-11	-0.331215	0.00163186
SBSN	-0.3379	6.66913e-18	0.327489	5.63103e-15							0.730626	3.92126e-42	-0.389196	7.13838e-09	-0.340486	0.000985498
SCARA5	-0.896236	2.31618e-75	0.712573	2.04705e-64			0.424829	5.13873e-21	0.354404	1.22771e-11	-0.351915	1	-0.686066	3.25802e-15	-0.438244	1
SCRG1					-0.268563	1.66477e-11			0.474754	3.48196e-53
SCUBE3	0.47154	5.83095e-37
SCX															0.391251	4.10541e-27
SDCBP			0.297196	4.20811e-22
SDF4			0.345643	4.55965e-28
SEC61G													-0.268121	3.1999e-07	0.329864	1
SECTM1													0.266987	5.98235e-08
SELENOP			0.593645	2.63676e-55					-0.45013	1.04069e-15	-0.463249	2.04477e-13	-0.519499	9.6515e-19	-0.507102	1.26538e-14
SEMA3C	-0.604755	3.80633e-45									-0.403431	0.000786918	0.664118	5.0925e-25
SEMA4C					0.517819	6.15153e-74	0.267214	4.21884e-11	-0.302286	4.45485e-13	-0.299203	1.51785e-07
SEMA5A					0.339753	3.51106e-28
SEPT7															0.42594	0.0060484
SEPT9			-0.327883	1.51344e-18											0.314613	7.2009e-09
SERF2	-0.284274	1.36481e-58
SERP1							0.252079	1.6932e-09
SERPINE1	-0.492073	5.80176e-14			0.651691	2.36339e-48	0.465627	2.68577e-17	-0.496954	1.53073e-10			-0.735962	5.46871e-19
SERPINE2							-0.39942	1							0.988573	2.82072e-22
SERPINF1			0.90248	2.52006e-98	-0.334039	1.09166e-05							-0.54614	1.07002e-12	-0.677159	9.737e-23
SERPING1			0.433939	5.64791e-34									-0.367083	1.73971e-09	-0.681956	3.40782e-39
SERPINH1			0.272586	6.14856e-06											-0.270376	5.72439e-05
SERTAD1			0.491885	5.25453e-41			0.266187	2.45576e-11							-0.409184	6.24914e-11
SERTAD2	-0.444289	8.146e-39	0.333077	9.43723e-20			0.372363	1.63812e-23	-0.265821	0.000521084	-0.292402	1.0113e-05
SFPQ			0.351926	3.17579e-24
SFRP1	-0.738727	7.42765e-31			-0.546453	2.79833e-11			-0.702361	4.59898e-11	1.10553	7.89083e-56			0.638362	1.91552e-12
SFRP4	-0.533979	1	-0.637594	2.31274e-07							1.89298	1.70596e-108	-0.915083	3.62669e-09	-0.659378	1
SGCE											0.321355	1.21212e-18
SGK1	-0.590563	5.09509e-47	0.792932	1.00592e-71			0.347274	2.04296e-19					-0.264735	1	-0.461468	3.78867e-07
SH3BGRL3	-0.479654	3.47067e-50							0.257997	1.17705e-12	-0.426667	1.96908e-11			0.770709	3.12943e-46
SH3D19													0.302121	1.64467e-09
SH3PXD2B					0.287926	3.4171e-21
SIRT1			0.315169	1.21405e-25
SKA2															0.308831	3.31497e-09
SKIL					0.274505	9.37732e-17
SKP1															0.346869	1
SLC25A3															0.300083	7.97294e-12
SLC25A33			0.307675	4.40339e-21
SLC25A5															0.306309	3.8127e-07
SLC25A6			-0.470096	1.09503e-44											0.373187	1.47158e-21
SLC30A1															-0.282882	2.27061e-05
SLC38A2					-0.252344	5.47711e-08
SLC39A14	-0.317144	1.18056e-25
SLC39A8	-0.253289	4.08101e-22	0.483516	9.66983e-46
SLC3A2			0.310155	2.12363e-21
SLC4A7					0.273025	1.16252e-12									-0.30592	1.2199e-06
SLC7A5							0.308574	3.71496e-31
SLC7A8					0.280038	3.66421e-20
SLIT3	-0.292445	1.58062e-13					0.356612	3.77835e-20	0.420094	9.03799e-23			-0.496058	1.25275e-19
SLPI			0.315735	2.75846e-19			0.432924	7.83493e-29
SMARCD3					0.284869	1.13387e-11
SMIM19			0.26014	1.68406e-11
SMOC1			0.326694	5.67188e-24											-0.392041	5.29076e-18
SMOC2			-0.391355	1.08674e-16	0.610996	2.16992e-74	-0.298186	2.23609e-07	-0.401837	4.8242e-14	-0.265304	1	0.664388	5.73482e-37	-0.367505	6.31509e-06
SMS															0.470906	0.0158278
SNAI2					0.344586	1.8023e-19			-0.484189	1.99049e-23			-0.297917	0.0107127	-0.542912	6.18838e-18
SNCG											0.293024	2.76213e-13
SNHG7											0.38682	7.34697e-20
SNX21			0.279456	3.22303e-15
SNX9					0.323309	3.31817e-24			-0.340847	1.07362e-16					-0.430901	1.45246e-17
SOBP													0.376885	1.86957e-20
SOCS3	0.448062	6.7613e-27													-0.269694	1
SOD2	-0.442112	9.17791e-15	0.54104	1.2901e-28	-0.272193	1									-0.385811	1.70961e-05
SOD3			0.49345	1.27396e-37			0.325116	1.39095e-12	-0.439408	1.44462e-18			-0.396284	3.85555e-07	-0.550751	6.64768e-17
SOX4	0.371843	1.02999e-05							-0.509351	8.57621e-20					-0.488924	1.41094e-10
SOX9							0.514962	4.11837e-50
SPAG9	-0.266666	4.7621e-13	0.263007	1.12315e-11			0.364475	1.51187e-24			-0.292096	1.57134e-05
SPARC	-0.34992	6.55442e-22							0.622378	2.42744e-41			-0.311329	0.000261163	-0.334932	1.64357e-06
SPATS2L							0.289258	4.88504e-15
SPHK1							0.400982	7.57716e-36					-0.318365	1.6434e-11
SPRY2	-0.412292	1.86379e-27	0.327779	7.83208e-23	0.277948	1.66635e-12	0.564964	3.78383e-58	-0.389909	9.83178e-14	-0.333826	0.00528383	-0.400219	8.98866e-10	-0.260693	0.336173
SPSB1	-0.404637	5.6866e-31	0.516701	5.2518e-35			0.307078	5.51891e-21	-0.264296	0.0362858					-0.373347	1.50532e-05
SPTBN1									0.317634	8.01329e-22
SQSTM1			0.344079	6.97962e-28
SRGAP1															-0.261298	3.12875e-05
SRGN					-0.421394	5.18244e-32									0.578394	6.60072e-20
SRM													-0.259923	2.4697e-05	0.279044	0.000216187
SRPX			0.275586	1.48784e-13
SRSF2			0.348113	1.42379e-29
SRSF3			0.35386	8.54422e-23
SRSF5															-0.314738	9.59302e-12
ST13			-0.291009	1.29103e-20
STAT1			-0.262093	1.06769e-07					0.380604	9.61079e-11	-0.262657	0.00412673
STEAP4					0.320919	0.000284789
STK17A	-0.364183	1.26944e-29			0.471444	2.03083e-43					-0.258747	0.0325988	-0.342362	2.41806e-09
STMN1											-0.265639	0.78428			1.04588	6.19505e-14
STMN2	-0.91481	8.44686e-45			-0.861387	3.46446e-18	0.39733	3.09802e-13			1.47439	2.17134e-92	-1.30727	1.71301e-22
STOM															-0.404	3.40993e-12
SVEP1											0.269021	7.56942e-14
SVIL					0.308413	3.27497e-15			-0.322463	8.06256e-12					-0.274219	0.00190049
SVIP															0.261353	3.3129e-06
SYNJ2															-0.309849	1.46025e-07
TAF13					0.323977	4.03822e-29
TAGLN	0.41204	7.76982e-09	-0.748782	3.59517e-38											0.535099	1.51238e-07
TCEAL7			0.295843	8.95634e-17
TCEAL9					0.337606	1.4753e-20			-0.384855	1.89203e-18			-0.25006	0.0402623	-0.28999	3.41098e-06
TCF4															-0.339297	8.4423e-11
TENT5A											0.339849	1.77891e-14
TFPI2															0.646736	1.01097e-46
TGFBI			-0.793913	4.14412e-51	-0.708063	2.03953e-36			0.34766	4.83276e-10	0.781995	7.10447e-46			0.326671	0.0433629
TGFBR2											-0.322092	2.80942e-08
TGFBR3													0.301584	1.02383e-05
TGIF1					0.278365	3.74735e-10									-0.268415	0.000433222
THBD	-0.685865	5.07338e-35	0.552145	6.02116e-35	0.521928	6.04056e-41	0.669149	1.41945e-40	-0.728999	1.28975e-20	-0.554621	3.85165e-07	-0.783683	1.10603e-19	-0.472339	1
THBS1	0.297184	0.00519403	-0.281283	3.19225e-07
THBS2			0.49482	6.45133e-37					-0.335257	2.51899e-08					-0.755341	7.06681e-36
THUMPD3-AS1			0.319441	1.10139e-12											-0.277267	0.00179433
THY1	-0.369332	1.5223e-15	-0.295613	1	-0.433398	4.51767e-14	-0.322841	0.109385	0.255775	3.0302e-14	0.810202	6.31125e-47			0.664632	6.5844e-27
TIMP1			0.393319	2.71801e-28	-0.338935	2.93803e-07							-0.639482	9.39418e-22
TIMP2	-0.315467	7.28322e-38	0.309082	9.78729e-39											-0.512438	1.81761e-31
TIMP3			-0.254749	1	0.432486	3.02354e-28			-0.325189	2.70411e-06	-0.615277	2.0097e-19
TIPARP					0.2891	1.31682e-15									-0.305916	2.25837e-06
TK1															0.548265	6.68179e-89
TKT			-0.26071	2.76596e-06	-0.442884	8.99684e-26					0.321707	1.44543e-11	0.314625	2.97013e-05
TM4SF1							0.492821	4.21286e-32			-0.296407	0.0902702	-0.472656	2.00084e-10	0.272671	1
TMBIM1			0.311443	6.44663e-17
TMBIM4			0.288947	3.27789e-13
TMEM106C															0.447838	2.83488e-11
TMEM167A															0.289618	6.63141e-05
TMEM233							0.299945	8.68912e-35
TMEM59			0.253056	8.90311e-09
TMSB10	-0.265942	1.6716e-42													0.44276	4.28313e-28
TMSB4X													-0.337786	1.05773e-13
TMTC1					0.366277	5.37844e-35
TNFAIP6													0.833497	1.19367e-38
TNFRSF12A	-0.458454	7.61359e-26			0.551734	9.522e-52	0.46032	8.04185e-27	-0.509994	6.8094e-18	-0.366162	0.0011311	-0.368054	0.00237388
TNXB	-0.43924	1.66339e-42
TOMM7															0.267663	1.28421e-13
TOP2A															0.394214	3.05984e-29
TPGS2															0.280011	7.1181e-05
TPI1			0.273326	5.26764e-16									-0.313282	2.58282e-06
TPM1					0.291062	2.84947e-10			-0.250644	0.00359076
TPM2	0.386558	8.23907e-27	-0.728424	1.04703e-49	-0.503314	3.65049e-23	-0.563916	7.15542e-21			0.4198	3.46071e-23			0.572878	6.74452e-19
TPM3															0.514715	6.73545e-12
TRAM2													0.272722	1.27177e-11
TRIB1			0.438122	8.67889e-31					-0.255679	1.71537e-05			-0.294147	7.62485e-05	-0.419927	1.6491e-11
TSC22D1	-0.425515	1.70596e-15	0.296045	2.56218e-16	0.258387	7.4542e-06	0.680071	1.12905e-42	-0.382874	0.000200041	-0.435723	2.23841e-07	-0.499374	2.19854e-10	-0.251082	1
TSPAN4	-0.324004	1.05435e-25	0.304423	7.12851e-12							0.254472	3.65345e-08
TSPO					-0.327864	2.16195e-23									0.340413	0.000235432
TUBA1A			0.511342	2.27371e-37	-0.274906	2.95219e-06
TUBA1B	-0.489542	1.60772e-23	0.265045	7.4391e-27					-0.275594	1			-0.576809	4.01704e-06	1.10106	0.000153233
TUBA1C															0.484991	0.003194
TUBB													-0.285349	0.000372152	0.489752	2.75731e-10
TUBB2A					0.450411	7.53283e-35	0.310858	1.38837e-18	-0.25294	0.0263804	-0.321672	4.1875e-05	-0.410124	2.91639e-12
TUBB4B	-0.283002	6.88382e-16	0.337148	4.76626e-19									-0.254822	0.033739
TUBB6															0.332368	1
TWIST2	-0.373889	1.51961e-31	0.372863	4.10222e-26			0.292982	5.5483e-11			-0.255881	0.0146832
TWISTNB					0.404712	3.36122e-20
TXN	-0.259813	8.67376e-19													0.474945	3.91233e-09
TXNDC17															0.431996	1.36808e-08
TXNIP													0.445127	2.47908e-14
TYMS															0.546333	7.7269e-16
UAP1	-0.259707	3.02926e-21	0.276484	1.64141e-15
UBA52			-0.262473	1.47228e-41
UBB			0.597886	1.19835e-49					-0.336719	2.98832e-09			-0.349589	1.36237e-06
UBC	-0.307793	6.4769e-20	0.546734	3.20352e-53					-0.276411	2.45422e-05
UBE2B			0.297169	4.63453e-22
UBE2E2			0.310259	3.53689e-24
UBE2E3											-0.386416	3.2552e-16
UBE2S	-0.424429	9.1604e-21	0.698436	1.23789e-65					-0.411803	4.47008e-11			-0.388288	7.34722e-05
UCHL1											-0.275922	3.52043e-07
UGDH	-0.492688	1.14454e-52	0.368497	4.41516e-26			0.250036	2.38883e-14
UPP1					0.498737	1.705e-52			-0.272077	4.40641e-12
UQCRB	0.343007	1.4754e-70	-0.530294	1.33309e-78
UQCRH															0.272465	4.18136e-13
UQCRQ															0.297463	3.83712e-07
VAMP2											-0.360032	2.0916e-16
VAT1	-0.26178	8.59119e-19
VCAN									0.368151	3.02174e-09	-0.573243	1.82418e-28
VDAC1															0.3653	1.9252e-06
VEGFA	-0.391044	5.60988e-21			0.376082	3.0993e-21	0.539061	5.924e-42	-0.262731	0.0347855					-0.415748	1.63593e-07
VEGFB	-0.4065	9.08266e-39	0.329585	1.12657e-19											-0.275965	0.000314355
VEGFC													0.360653	1.32917e-13
VGLL4					0.320008	6.64261e-23			-0.254134	4.55045e-07					-0.297444	9.98292e-08
VIM					-0.319212	3.6475e-28									0.585421	1.28208e-42
VKORC1			0.258163	5.77225e-20
WISP2			0.790951	5.99351e-82					-0.492769	7.51995e-15			-0.643793	8.98668e-15	-1.14991	6.6139e-48
WSB1			0.326213	6.21699e-22
WTAP	-0.292543	3.10202e-09	0.483714	4.88641e-26											-0.313429	1.96441e-06
XBP1	-0.260289	9.70354e-17	0.316801	8.89027e-18											-0.292401	4.72347e-07
XG			0.300887	5.58192e-22
XIST	-0.433145	4.91763e-36	0.538267	4.48688e-67	0.29368	8.40462e-18			-0.547891	1.57751e-31	-0.600057	3.11272e-24	0.507123	1.38994e-33
YBX1	-0.279206	5.7896e-42													0.392047	4.45405e-25
YWHAE															0.26348	1
YWHAG	-0.364037	7.34681e-33					0.260943	5.53769e-14
YWHAH			0.277423	2.12732e-12
YWHAQ															0.452734	6.16294e-06
YWHAZ	-0.267528	3.08464e-21					0.252236	3.22148e-14
ZBTB20															-0.272222	3.31246e-06
ZFAND2A			0.284742	1.58914e-08
ZFAND5															-0.30446	7.77986e-07
ZFAS1			-0.306402	7.6014e-27
ZFP36	0.771447	4.55999e-80			-0.841246	9.96303e-50	-0.878708	4.05661e-44					0.370353	2.54219e-15	-0.306273	1
ZFP36L1											-0.297328	1.82107e-06			-0.345159	4.39607e-08
ZFP36L2	0.252719	4.4306e-12
ZNF395											0.301333	9.69083e-19
ZNF703					0.449654	2.44622e-32									-0.262049	0.0155447
ZYX											0.32761	2.90587e-17
